# Supplementary material for: (Methanol-κO)bis­{2-meth­oxy-6-[(4-methyl­phen­yl)iminiometh­yl]phenolato-κ2 O,O′}tris­(nitrato-κ2 O,O′)cerium(III)
Source: Acta Crystallogr Sect E Struct Rep Online. 2010 Jul 14;66(Pt 8):m936. doi: 10.1107/S1600536810026139 (PMC3007323; doi:10.1107/S1600536810026139)
Supplement: Supplementary file 1 [file e-66-0m936-sup1.cif]

##############################################################################
###                                                                        ###
###        Electronic paper (Acta Crystallographica Section E)             ###
###                                                                        ###
##############################################################################
#                                                                            #
# This CIF contains the data in a paper accepted for publication in Acta     #
# Crystallographica Section E. It conforms to the requirements of Notes      #
# for Authors for Section E, and has been peer reviewed under the auspices   #
# of the IUCr Commission on Journals.                                        #
#                                                                            #
# Full details of the Crystallographic Information File format               #
# are given in the paper "The Crystallographic Information File (CIF):       #
# a New Standard Archive File for Crystallography" by S. R. Hall, F. H.      #
# Allen and I. D. Brown [Acta Cryst. (1991), A47, 655-685].                  #
#                                                                            #
# The current version of the core CIF dictionary is obtainable from          #
# ftp://ftp.iucr.org/pub/cif_core.dic. The current version number is 2.4.    #
#                                                                            #
# Software is freely available for graphical display of the structure(s) in  #
# this CIF.  For information consult the CIF home page http://www.iucr.org/  #
# cif/home.html                                                              #
#                                                                            #
# This file may be used for bona fide research purposes within the           #
# scientific community so long as proper attribution is given to the journal # 
# article from which it was obtained.                                        #
#                                                                            #
##############################################################################
                                             
data_I
_audit_creation_method     SHELXL-97
_chemical_name_systematic
;
(Methanol-\kO)bis{2-methoxy-6-[(4-methylphenyl)iminiomethyl]phenolato-
\k^2^<i>O</i>,<i>O</i>'}tris(nitrato-\k^2^<i>O</i>,<i>O</i>')cerium(III)
;
_chemical_name_common     ?
_chemical_formula_moiety     'C31 H34 Ce N5 O14'
_chemical_formula_sum     'C31 H34 Ce N5 O14'
_chemical_formula_iupac     '[Ce (N O3)3 (C15 H15 N O2)2 (C H4 O)]'
_chemical_formula_weight     840.75
_chemical_melting_point     ?
_symmetry_cell_setting     triclinic
_symmetry_space_group_name_H-M     'P -1'
_symmetry_space_group_name_Hall     '-P 1'
loop_
    _symmetry_equiv_pos_as_xyz
    'x, y, z'
    '-x, -y, -z'
_cell_length_a     7.8540(2)
_cell_length_b     14.6241(4)
_cell_length_c     16.6170(4)
_cell_angle_alpha     73.06500(10)
_cell_angle_beta     85.49100(10)
_cell_angle_gamma     79.37500(10)
_cell_volume     1793.89(8)
_cell_formula_units_Z     2
_cell_measurement_reflns_used     9995
_cell_measurement_theta_min     1.48
_cell_measurement_theta_max     25.00
_cell_measurement_temperature     296(2)
_exptl_crystal_description     block
_exptl_crystal_colour     red
_exptl_crystal_size_max     .463
_exptl_crystal_size_mid     .183
_exptl_crystal_size_min     .167
_exptl_crystal_density_diffrn     1.556
_exptl_crystal_density_meas     ?
_exptl_crystal_density_method     'not measured'
_exptl_crystal_F_000     850
_exptl_absorpt_coefficient_mu     1.341
_exptl_absorpt_correction_type     multi-scan
_exptl_absorpt_process_details     '(SADABS; Sheldrick, 1996)'
_exptl_absorpt_correction_T_min     .745
_exptl_absorpt_correction_T_max     .799
_exptl_special_details     ?
_diffrn_ambient_temperature     296(2)
_diffrn_radiation_type     MoK\a
_diffrn_radiation_wavelength     0.71073
_diffrn_radiation_source     'fine-focus sealed tube'
_diffrn_radiation_monochromator     graphite
_diffrn_measurement_device_type     'Bruker APEXII area-detector'
_diffrn_measurement_method     '\w scans'
_diffrn_detector_area_resol_mean     ?
_diffrn_reflns_number     22987
_diffrn_reflns_av_R_equivalents     0.0513
_diffrn_reflns_av_sigmaI/netI     0.0370
_diffrn_reflns_theta_min     1.48
_diffrn_reflns_theta_max     25.00
_diffrn_reflns_theta_full     25.00
_diffrn_measured_fraction_theta_max     0.992
_diffrn_measured_fraction_theta_full     0.992
_diffrn_reflns_limit_h_min     -9
_diffrn_reflns_limit_h_max     9
_diffrn_reflns_limit_k_min     -16
_diffrn_reflns_limit_k_max     17
_diffrn_reflns_limit_l_min     -19
_diffrn_reflns_limit_l_max     19
_diffrn_standards_number     ?
_diffrn_standards_interval_count     ?
_diffrn_standards_interval_time     ?
_diffrn_standards_decay_%     0
_refine_special_details
;
 Refinement of F^2^ against ALL reflections.  The weighted R-factor wR and
 goodness of fit S are based on F^2^, conventional R-factors R are based
 on F, with F set to zero for negative F^2^. The threshold expression of
 F^2^ > 2sigma(F^2^) is used only for calculating R-factors(gt) etc. and is
 not relevant to the choice of reflections for refinement.  R-factors based
 on F^2^ are statistically about twice as large as those based on F, and R-
 factors based on ALL data will be even larger.
;
_reflns_number_total     6333
_reflns_number_gt     5623
_reflns_threshold_expression     I>2sigma(I)
_refine_ls_structure_factor_coef     Fsqd
_refine_ls_matrix_type     full
_refine_ls_R_factor_gt     0.0351
_refine_ls_wR_factor_gt     0.0990
_refine_ls_wR_factor_ref     0.1013
_refine_ls_goodness_of_fit_ref     1.070
_refine_ls_restrained_S_all     1.070
_refine_ls_number_reflns     6285
_refine_ls_number_parameters     473
_refine_ls_number_restraints     0
_refine_ls_hydrogen_treatment     mixed
_refine_ls_weighting_scheme     calc
_refine_ls_weighting_details
         'calc w=1/[\s^2^(Fo^2^)+(0.0645P)^2^+0.3185P] where P=(Fo^2^+2Fc^2^)/3'
_atom_sites_solution_hydrogens     geom
_atom_sites_solution_primary     direct
_atom_sites_solution_secondary     difmap
_refine_ls_shift/su_max     0.001
_refine_ls_shift/su_mean     0.000
_refine_diff_density_max     1.057
_refine_diff_density_min     -0.729
_refine_ls_extinction_method     none
_refine_ls_extinction_coef     ?
loop_
    _atom_type_symbol
    _atom_type_description
    _atom_type_scat_dispersion_real
    _atom_type_scat_dispersion_imag
    _atom_type_scat_source
    'C' 'C' 0.0033 0.0016
                         'International Tables Vol C Tables 4.2.6.8 and 6.1.1.4'
    'H' 'H' 0.0000 0.0000
                         'International Tables Vol C Tables 4.2.6.8 and 6.1.1.4'
    'Ce' 'Ce' -0.2486 2.6331
                         'International Tables Vol C Tables 4.2.6.8 and 6.1.1.4'
    'N' 'N' 0.0061 0.0033
                         'International Tables Vol C Tables 4.2.6.8 and 6.1.1.4'
    'O' 'O' 0.0106 0.0060
                         'International Tables Vol C Tables 4.2.6.8 and 6.1.1.4'
_computing_data_collection     'APEX2 (Bruker, 2006)'
_computing_cell_refinement     'SAINT (Bruker, 2006)'
_computing_data_reduction     'SAINT (Bruker, 2006)'
_computing_structure_solution     'SHELXS97 (Sheldrick, 2008)'
_computing_structure_refinement     'SHELXL97 (Sheldrick, 2008)'
_computing_molecular_graphics     'SHELXTL (Sheldrick, 2008)'
_computing_publication_material     'SHELXTL (Sheldrick, 2008)'
loop_
    _atom_site_type_symbol
    _atom_site_label
    _atom_site_fract_x
    _atom_site_fract_y
    _atom_site_fract_z
    _atom_site_U_iso_or_equiv
    _atom_site_adp_type
    _atom_site_calc_flag
    _atom_site_refinement_flags
    _atom_site_occupancy
    _atom_site_disorder_assembly
    _atom_site_disorder_group
    Ce Ce -0.00955(2) 0.326368(13) 0.305560(12) 0.04189(10) Uani d . 1 . .
    C C1 0.2417(5) 0.0393(3) 0.5041(2) 0.0518(9) Uani d . 1 A .
    C C2 0.1777(4) 0.1399(3) 0.4680(2) 0.0430(8) Uani d . 1 . .
    C C3 0.1519(5) 0.2001(3) 0.5227(3) 0.0496(9) Uani d . 1 A .
    C C4 0.1912(7) 0.1635(4) 0.6053(3) 0.0677(13) Uani d . 1 . .
    H H4A 0.1730 0.2045 0.6399 0.081 Uiso calc R 1 A .
    C C5 0.2583(8) 0.0656(4) 0.6393(3) 0.0790(15) Uani d . 1 A .
    H H5A 0.2850 0.0422 0.6960 0.095 Uiso calc R 1 . .
    C C6 0.2848(8) 0.0045(4) 0.5904(3) 0.0767(15) Uani d . 1 . .
    H H6A 0.3314 -0.0605 0.6134 0.092 Uiso calc R 1 A .
    C C7 0.2606(6) -0.0264(3) 0.4566(3) 0.0584(11) Uani d . 1 . .
    H H7A 0.3139 -0.0896 0.4820 0.070 Uiso calc R 1 A .
    C C8 0.0566(13) 0.3582(4) 0.5352(5) 0.157(4) Uani d . 1 . .
    H H8A 0.1019 0.3251 0.5900 0.235 Uiso calc R 1 A .
    H H8B -0.0657 0.3801 0.5402 0.235 Uiso calc R 1 . .
    H H8C 0.1133 0.4130 0.5100 0.235 Uiso calc R 1 . .
    C C9 0.2341(5) -0.0742(3) 0.3300(2) 0.0490(9) Uani d . 1 . .
    C C10 0.1478(6) -0.0465(3) 0.2556(3) 0.0660(12) Uani d . 1 A .
    H H10A 0.0742 0.0129 0.2396 0.079 Uiso calc R 1 . .
    C C11 0.1715(7) -0.1076(4) 0.2050(3) 0.0713(13) Uani d . 1 . .
    H H11A 0.1135 -0.0887 0.1545 0.086 Uiso calc R 1 A .
    C C12 0.2790(6) -0.1961(3) 0.2273(3) 0.0658(12) Uani d . 1 A .
    C C13 0.3599(6) -0.2229(3) 0.3029(3) 0.0736(14) Uani d . 1 . .
    H H13A 0.4298 -0.2834 0.3198 0.088 Uiso calc R 1 A .
    C C14 0.3409(6) -0.1629(3) 0.3545(3) 0.0656(12) Uani d . 1 A .
    H H14A 0.3991 -0.1820 0.4049 0.079 Uiso calc R 1 . .
    C C15 0.3088(8) -0.2618(4) 0.1697(4) 0.0961(19) Uani d . 1 . .
    H H15A 0.3878 -0.3198 0.1952 0.144 Uiso calc R 1 A .
    H H15B 0.3569 -0.2286 0.1166 0.144 Uiso calc R 1 . .
    H H15C 0.2005 -0.2784 0.1608 0.144 Uiso calc R 1 . .
    C C16 0.1935(5) 0.5007(3) 0.0389(2) 0.0442(8) Uani d . 1 A .
    C C17 0.1748(5) 0.4272(3) 0.1145(2) 0.0444(8) Uani d . 1 . .
    C C18 0.2789(5) 0.3341(3) 0.1226(3) 0.0515(9) Uani d . 1 A .
    C C19 0.3874(5) 0.3167(3) 0.0591(3) 0.0584(11) Uani d . 1 . .
    H H19A 0.4546 0.2557 0.0658 0.070 Uiso calc R 1 A .
    C C20 0.3990(6) 0.3895(4) -0.0160(3) 0.0622(12) Uani d . 1 A .
    H H20A 0.4723 0.3761 -0.0594 0.075 Uiso calc R 1 . .
    C C21 0.3052(6) 0.4793(4) -0.0266(3) 0.0573(10) Uani d . 1 . .
    H H21A 0.3141 0.5271 -0.0771 0.069 Uiso calc R 1 A .
    C C22 0.1060(5) 0.5958(3) 0.0278(2) 0.0486(9) Uani d . 1 . .
    H H22A 0.1260 0.6417 -0.0225 0.058 Uiso calc R 1 A .
    C C23 0.3870(7) 0.1844(4) 0.2236(4) 0.102(2) Uani d . 1 . .
    H H23A 0.4622 0.1807 0.1758 0.152 Uiso calc R 1 A .
    H H23B 0.3339 0.1274 0.2423 0.152 Uiso calc R 1 . .
    H H23C 0.4531 0.1885 0.2682 0.152 Uiso calc R 1 . .
    C C24 -0.0870(5) 0.7203(3) 0.0786(2) 0.0497(9) Uani d . 1 . .
    C C25 -0.1857(7) 0.7372(3) 0.1446(3) 0.0755(14) Uani d . 1 A .
    H H25A -0.1997 0.6857 0.1917 0.091 Uiso calc R 1 . .
    C C26 -0.2661(7) 0.8298(4) 0.1431(4) 0.0835(16) Uani d . 1 . .
    H H26A -0.3341 0.8394 0.1893 0.100 Uiso calc R 1 A .
    C C27 -0.2489(7) 0.9068(4) 0.0766(4) 0.0710(14) Uani d . 1 A .
    C C28 -0.1476(10) 0.8887(4) 0.0102(4) 0.101(2) Uani d . 1 . .
    H H28A -0.1329 0.9405 -0.0365 0.122 Uiso calc R 1 A .
    C C29 -0.0668(8) 0.7971(4) 0.0099(3) 0.0880(17) Uani d . 1 A .
    H H29A 0.0009 0.7874 -0.0363 0.106 Uiso calc R 1 . .
    C C30 -0.3378(9) 1.0081(4) 0.0774(4) 0.102(2) Uani d . 1 . .
    H H30A -0.3124 1.0539 0.0253 0.154 Uiso calc R 1 A .
    H H30B -0.2962 1.0245 0.1233 0.154 Uiso calc R 1 . .
    H H30C -0.4607 1.0098 0.0841 0.154 Uiso calc R 1 . .
    C C31 0.3062(10) 0.4819(5) 0.2976(6) 0.135(3) Uani d . 1 . .
    H H31A 0.4149 0.4803 0.3211 0.202 Uiso calc R 1 A .
    H H31B 0.2204 0.5308 0.3121 0.202 Uiso calc R 1 . .
    H H31C 0.3194 0.4967 0.2374 0.202 Uiso calc R 1 . .
    N N1 0.2109(4) -0.0076(2) 0.38071(19) 0.0497(8) Uani d . 1 A .
    H H1A 0.1587 0.0504 0.3580 0.060 Uiso calc R 1 . .
    N N2 -0.0023(4) 0.6249(2) 0.08322(19) 0.0477(7) Uani d . 1 A .
    H H2A -0.0244 0.5805 0.1277 0.057 Uiso calc R 1 . .
    N N3 -0.2286(6) 0.5186(3) 0.3175(3) 0.0749(11) Uani d . 1 . .
    N N4 -0.1340(4) 0.2119(3) 0.2005(2) 0.0527(8) Uani d . 1 . .
    N N5 -0.3505(4) 0.2705(3) 0.3938(2) 0.0584(9) Uani d . 1 . .
    O O1 0.1453(3) 0.17537(18) 0.38872(16) 0.0500(6) Uani d . 1 A .
    O O2 0.0872(4) 0.2928(2) 0.4830(2) 0.0655(8) Uani d . 1 A .
    O O3 0.0685(3) 0.44247(19) 0.17475(16) 0.0530(7) Uani d . 1 A .
    O O4 0.2566(4) 0.2677(2) 0.2006(2) 0.0649(8) Uani d . 1 A .
    O O5 0.2525(5) 0.3889(3) 0.3306(3) 0.0876(12) Uani d . 1 A .
    O O6 -0.106(2) 0.4788(12) 0.3527(12) 0.106(5) Uani d P 0.50 A 1
    O O6' -0.167(2) 0.4474(11) 0.3858(10) 0.089(4) Uani d P 0.50 A 2
    O O7 -0.2290(6) 0.4991(3) 0.2523(3) 0.1052(14) Uani d . 1 A .
    O O8 -0.3191(6) 0.5908(3) 0.3299(3) 0.1177(16) Uani d . 1 A .
    O O9 -0.0716(4) 0.1719(2) 0.27132(18) 0.0626(8) Uani d . 1 A .
    O O10 -0.1404(4) 0.3005(2) 0.17246(17) 0.0638(8) Uani d . 1 A .
    O O11 -0.1851(5) 0.1639(3) 0.1598(2) 0.0792(10) Uani d . 1 A .
    O O12 -0.2125(4) 0.2409(3) 0.4287(2) 0.0825(11) Uani d . 1 A .
    O O13 -0.3464(4) 0.3214(3) 0.3193(2) 0.0868(11) Uani d . 1 A .
    O O14 -0.4881(4) 0.2489(3) 0.4293(2) 0.0920(12) Uani d . 1 A .
    H H5 0.250(13) 0.368(8) 0.384(6) 0.22(5) Uiso d . 1 . .
loop_
    _atom_site_aniso_label
    _atom_site_aniso_U_11
    _atom_site_aniso_U_22
    _atom_site_aniso_U_33
    _atom_site_aniso_U_12
    _atom_site_aniso_U_13
    _atom_site_aniso_U_23
    Ce 0.03685(14) 0.03142(14) 0.05200(15) -0.00101(9) -0.00009(9) -0.00664(9)
    C1 0.061(2) 0.042(2) 0.047(2) -0.0044(18) 0.0017(18) -0.0072(17)
    C2 0.0358(19) 0.044(2) 0.047(2) -0.0052(16) -0.0008(15) -0.0107(16)
    C3 0.045(2) 0.046(2) 0.059(2) -0.0093(17) -0.0015(17) -0.0175(18)
    C4 0.081(3) 0.069(3) 0.059(3) -0.011(3) 0.000(2) -0.029(2)
    C5 0.117(4) 0.067(3) 0.047(2) -0.009(3) -0.011(3) -0.009(2)
    C6 0.111(4) 0.051(3) 0.057(3) -0.001(3) -0.015(3) -0.002(2)
    C7 0.071(3) 0.037(2) 0.057(2) 0.003(2) 0.003(2) -0.0060(18)
    C8 0.261(11) 0.061(4) 0.158(7) 0.041(5) -0.108(7) -0.063(4)
    C9 0.051(2) 0.037(2) 0.057(2) -0.0017(17) 0.0024(17) -0.0148(17)
    C10 0.075(3) 0.039(2) 0.077(3) 0.009(2) -0.018(2) -0.014(2)
    C11 0.082(3) 0.061(3) 0.074(3) 0.000(2) -0.021(2) -0.027(2)
    C12 0.058(3) 0.061(3) 0.088(3) -0.002(2) -0.004(2) -0.040(3)
    C13 0.076(3) 0.050(3) 0.092(3) 0.017(2) -0.013(3) -0.029(2)
    C14 0.070(3) 0.053(3) 0.068(3) 0.015(2) -0.010(2) -0.022(2)
    C15 0.100(4) 0.084(4) 0.122(5) 0.008(3) -0.013(4) -0.068(4)
    C16 0.0365(19) 0.050(2) 0.051(2) -0.0142(16) 0.0010(15) -0.0184(18)
    C17 0.0341(19) 0.050(2) 0.053(2) -0.0097(16) 0.0038(15) -0.0198(18)
    C18 0.043(2) 0.045(2) 0.066(2) -0.0093(17) 0.0076(18) -0.0157(19)
    C19 0.051(2) 0.053(3) 0.077(3) -0.0066(19) 0.010(2) -0.031(2)
    C20 0.057(3) 0.075(3) 0.066(3) -0.018(2) 0.018(2) -0.039(2)
    C21 0.057(3) 0.067(3) 0.052(2) -0.018(2) 0.0058(19) -0.020(2)
    C22 0.050(2) 0.051(2) 0.046(2) -0.0148(18) -0.0031(17) -0.0100(17)
    C23 0.079(4) 0.067(4) 0.118(5) 0.019(3) 0.026(3) 0.011(3)
    C24 0.053(2) 0.044(2) 0.055(2) -0.0113(18) -0.0052(18) -0.0151(18)
    C25 0.087(4) 0.049(3) 0.083(3) -0.013(2) 0.026(3) -0.014(2)
    C26 0.086(4) 0.066(3) 0.102(4) -0.012(3) 0.025(3) -0.037(3)
    C27 0.073(3) 0.047(3) 0.097(4) -0.004(2) -0.020(3) -0.027(3)
    C28 0.168(7) 0.049(3) 0.077(4) -0.004(4) -0.005(4) -0.011(3)
    C29 0.134(5) 0.053(3) 0.064(3) -0.002(3) 0.019(3) -0.010(2)
    C30 0.120(5) 0.059(3) 0.143(6) 0.001(3) -0.021(4) -0.055(4)
    C31 0.115(6) 0.082(5) 0.206(9) -0.045(4) -0.055(6) -0.007(5)
    N1 0.055(2) 0.0361(17) 0.0513(18) 0.0040(14) 0.0015(15) -0.0102(14)
    N2 0.0536(19) 0.0395(18) 0.0484(17) -0.0127(14) 0.0001(14) -0.0073(14)
    N3 0.065(3) 0.049(2) 0.105(3) 0.012(2) -0.002(2) -0.026(2)
    N4 0.0447(18) 0.060(2) 0.0535(19) -0.0053(16) 0.0023(15) -0.0188(17)
    N5 0.045(2) 0.055(2) 0.059(2) -0.0079(16) -0.0030(16) 0.0081(16)
    O1 0.0543(16) 0.0389(14) 0.0517(15) 0.0014(12) -0.0093(12) -0.0086(12)
    O2 0.079(2) 0.0424(16) 0.077(2) 0.0012(15) -0.0212(16) -0.0218(14)
    O3 0.0495(15) 0.0424(15) 0.0577(15) 0.0011(12) 0.0107(12) -0.0084(12)
    O4 0.0538(17) 0.0390(16) 0.085(2) 0.0047(13) 0.0194(15) -0.0052(14)
    O5 0.065(2) 0.076(3) 0.109(3) -0.0266(19) -0.028(2) 0.010(2)
    O6 0.088(11) 0.089(12) 0.150(15) 0.039(8) -0.042(9) -0.071(10)
    O6' 0.099(11) 0.064(8) 0.109(10) 0.023(6) -0.039(7) -0.046(7)
    O7 0.122(3) 0.083(3) 0.090(3) 0.021(2) 0.018(2) -0.022(2)
    O8 0.119(3) 0.078(3) 0.145(4) 0.050(3) -0.010(3) -0.053(3)
    O9 0.075(2) 0.0462(17) 0.0642(18) -0.0021(15) -0.0192(15) -0.0129(14)
    O10 0.080(2) 0.0519(19) 0.0511(16) -0.0078(16) -0.0051(14) -0.0029(13)
    O11 0.079(2) 0.097(3) 0.081(2) -0.024(2) -0.0089(18) -0.047(2)
    O12 0.054(2) 0.101(3) 0.078(2) -0.0162(19) -0.0027(17) -0.0003(19)
    O13 0.063(2) 0.106(3) 0.073(2) -0.0082(19) -0.0020(17) 0.000(2)
    O14 0.0410(18) 0.111(3) 0.097(3) -0.0190(18) 0.0048(17) 0.015(2)
_geom_special_details
;
 All esds (except the esd in the dihedral angle between two l.s. planes)
 are estimated using the full covariance matrix.  The cell esds are taken
 into account individually in the estimation of esds in distances, angles
 and torsion angles; correlations between esds in cell parameters are only
 used when they are defined by crystal symmetry.  An approximate (isotropic)
 treatment of cell esds is used for estimating esds involving l.s. planes.
;
loop_
    _geom_bond_atom_site_label_1
    _geom_bond_atom_site_label_2
    _geom_bond_site_symmetry_2
    _geom_bond_distance
    _geom_bond_publ_flag
    Ce O1 . 2.400(2) ?
    Ce O3 . 2.451(3) ?
    Ce O5 . 2.509(4) ?
    Ce O6 . 2.542(18) ?
    Ce O6' . 2.599(17) ?
    Ce O9 . 2.620(3) ?
    Ce O12 . 2.650(4) ?
    Ce O13 . 2.650(3) ?
    Ce O10 . 2.661(3) ?
    Ce O7 . 2.733(4) ?
    Ce O4 . 2.790(3) ?
    Ce O2 . 2.981(3) ?
    C1 C7 . 1.394(6) ?
    C1 C6 . 1.421(6) ?
    C1 C2 . 1.427(5) ?
    C2 O1 . 1.294(4) ?
    C2 C3 . 1.418(5) ?
    C3 O2 . 1.345(5) ?
    C3 C4 . 1.359(6) ?
    C4 C5 . 1.394(7) ?
    C4 H4A . 0.9300 ?
    C5 C6 . 1.352(7) ?
    C5 H5A . 0.9300 ?
    C6 H6A . 0.9300 ?
    C7 N1 . 1.286(5) ?
    C7 H7A . 0.9300 ?
    C8 O2 . 1.446(6) ?
    C8 H8A . 0.9600 ?
    C8 H8B . 0.9600 ?
    C8 H8C . 0.9600 ?
    C9 C10 . 1.376(6) ?
    C9 C14 . 1.378(5) ?
    C9 N1 . 1.442(5) ?
    C10 C11 . 1.375(6) ?
    C10 H10A . 0.9300 ?
    C11 C12 . 1.375(6) ?
    C11 H11A . 0.9300 ?
    C12 C13 . 1.373(7) ?
    C12 C15 . 1.520(6) ?
    C13 C14 . 1.377(6) ?
    C13 H13A . 0.9300 ?
    C14 H14A . 0.9300 ?
    C15 H15A . 0.9600 ?
    C15 H15B . 0.9600 ?
    C15 H15C . 0.9600 ?
    C16 C22 . 1.399(5) ?
    C16 C17 . 1.413(5) ?
    C16 C21 . 1.414(6) ?
    C17 O3 . 1.295(4) ?
    C17 C18 . 1.429(5) ?
    C18 C19 . 1.356(6) ?
    C18 O4 . 1.394(5) ?
    C19 C20 . 1.395(7) ?
    C19 H19A . 0.9300 ?
    C20 C21 . 1.352(6) ?
    C20 H20A . 0.9300 ?
    C21 H21A . 0.9300 ?
    C22 N2 . 1.313(5) ?
    C22 H22A . 0.9300 ?
    C23 O4 . 1.418(5) ?
    C23 H23A . 0.9600 ?
    C23 H23B . 0.9600 ?
    C23 H23C . 0.9600 ?
    C24 C25 . 1.349(6) ?
    C24 C29 . 1.372(6) ?
    C24 N2 . 1.413(5) ?
    C25 C26 . 1.379(7) ?
    C25 H25A . 0.9300 ?
    C26 C27 . 1.348(8) ?
    C26 H26A . 0.9300 ?
    C27 C28 . 1.369(8) ?
    C27 C30 . 1.520(7) ?
    C28 C29 . 1.373(7) ?
    C28 H28A . 0.9300 ?
    C29 H29A . 0.9300 ?
    C30 H30A . 0.9600 ?
    C30 H30B . 0.9600 ?
    C30 H30C . 0.9600 ?
    C31 O5 . 1.439(7) ?
    C31 H31A . 0.9600 ?
    C31 H31B . 0.9600 ?
    C31 H31C . 0.9600 ?
    N1 H1A . 0.8600 ?
    N2 H2A . 0.8600 ?
    N3 O6 . 1.135(19) ?
    N3 O7 . 1.198(6) ?
    N3 O8 . 1.221(5) ?
    N3 O6' . 1.348(17) ?
    N4 O10 . 1.236(4) ?
    N4 O11 . 1.238(4) ?
    N4 O9 . 1.246(4) ?
    N5 O12 . 1.215(4) ?
    N5 O14 . 1.238(4) ?
    N5 O13 . 1.247(5) ?
    O5 H5 . 0.85(10) ?
loop_
    _geom_angle_atom_site_label_1
    _geom_angle_atom_site_label_2
    _geom_angle_atom_site_label_3
    _geom_angle_site_symmetry_1
    _geom_angle_site_symmetry_3
    _geom_angle
    _geom_angle_publ_flag
    O1 Ce O3 . . 131.99(9) ?
    O1 Ce O5 . . 82.46(11) ?
    O3 Ce O5 . . 71.49(12) ?
    O1 Ce O6 . . 125.8(4) ?
    O3 Ce O6 . . 82.9(4) ?
    O5 Ce O6 . . 70.8(4) ?
    O1 Ce O6' . . 116.9(4) ?
    O3 Ce O6' . . 99.3(3) ?
    O5 Ce O6' . . 82.7(4) ?
    O6 Ce O6' . . 17.8(4) ?
    O1 Ce O9 . . 65.07(9) ?
    O3 Ce O9 . . 109.10(9) ?
    O5 Ce O9 . . 136.63(13) ?
    O6 Ce O9 . . 151.9(4) ?
    O6' Ce O9 . . 136.8(4) ?
    O1 Ce O12 . . 69.58(10) ?
    O3 Ce O12 . . 157.78(10) ?
    O5 Ce O12 . . 123.22(14) ?
    O6 Ce O12 . . 86.8(4) ?
    O6' Ce O12 . . 69.1(3) ?
    O9 Ce O12 . . 72.70(12) ?
    O1 Ce O13 . . 109.50(11) ?
    O3 Ce O13 . . 112.21(10) ?
    O5 Ce O13 . . 152.32(16) ?
    O6 Ce O13 . . 82.3(4) ?
    O6' Ce O13 . . 69.6(4) ?
    O9 Ce O13 . . 69.74(12) ?
    O12 Ce O13 . . 46.60(10) ?
    O1 Ce O10 . . 110.07(9) ?
    O3 Ce O10 . . 68.54(10) ?
    O5 Ce O10 . . 135.05(13) ?
    O6 Ce O10 . . 122.3(4) ?
    O6' Ce O10 . . 123.1(4) ?
    O9 Ce O10 . . 47.34(9) ?
    O12 Ce O10 . . 101.26(11) ?
    O13 Ce O10 . . 65.67(11) ?
    O1 Ce O7 . . 164.33(12) ?
    O3 Ce O7 . . 62.27(11) ?
    O5 Ce O7 . . 98.96(15) ?
    O6 Ce O7 . . 42.4(5) ?
    O6' Ce O7 . . 48.4(4) ?
    O9 Ce O7 . . 120.16(13) ?
    O12 Ce O7 . . 97.17(13) ?
    O13 Ce O7 . . 62.84(14) ?
    O10 Ce O7 . . 80.03(13) ?
    O1 Ce O4 . . 74.23(9) ?
    O3 Ce O4 . . 60.05(8) ?
    O5 Ce O4 . . 73.09(14) ?
    O6 Ce O4 . . 134.6(4) ?
    O6' Ce O4 . . 152.0(3) ?
    O9 Ce O4 . . 70.99(10) ?
    O12 Ce O4 . . 136.71(11) ?
    O13 Ce O4 . . 133.55(11) ?
    O10 Ce O4 . . 69.73(10) ?
    O7 Ce O4 . . 121.21(11) ?
    O1 Ce O2 . . 56.65(8) ?
    O3 Ce O2 . . 131.21(9) ?
    O5 Ce O2 . . 61.99(13) ?
    O6 Ce O2 . . 69.2(4) ?
    O6' Ce O2 . . 62.3(4) ?
    O9 Ce O2 . . 114.34(8) ?
    O12 Ce O2 . . 61.31(10) ?
    O13 Ce O2 . . 102.94(10) ?
    O10 Ce O2 . . 160.09(10) ?
    O7 Ce O2 . . 110.16(11) ?
    O4 Ce O2 . . 115.27(9) ?
    C7 C1 C6 . . 118.8(4) ?
    C7 C1 C2 . . 121.3(4) ?
    C6 C1 C2 . . 119.9(4) ?
    O1 C2 C3 . . 121.1(3) ?
    O1 C2 C1 . . 121.8(3) ?
    C3 C2 C1 . . 117.2(3) ?
    O2 C3 C4 . . 126.5(4) ?
    O2 C3 C2 . . 112.5(3) ?
    C4 C3 C2 . . 121.1(4) ?
    C3 C4 C5 . . 121.1(4) ?
    C3 C4 H4A . . 119.4 ?
    C5 C4 H4A . . 119.4 ?
    C6 C5 C4 . . 120.5(4) ?
    C6 C5 H5A . . 119.7 ?
    C4 C5 H5A . . 119.7 ?
    C5 C6 C1 . . 120.1(4) ?
    C5 C6 H6A . . 119.9 ?
    C1 C6 H6A . . 119.9 ?
    N1 C7 C1 . . 125.8(4) ?
    N1 C7 H7A . . 117.1 ?
    C1 C7 H7A . . 117.1 ?
    O2 C8 H8A . . 109.5 ?
    O2 C8 H8B . . 109.5 ?
    H8A C8 H8B . . 109.5 ?
    O2 C8 H8C . . 109.5 ?
    H8A C8 H8C . . 109.5 ?
    H8B C8 H8C . . 109.5 ?
    C10 C9 C14 . . 120.4(4) ?
    C10 C9 N1 . . 118.3(3) ?
    C14 C9 N1 . . 121.3(4) ?
    C11 C10 C9 . . 119.4(4) ?
    C11 C10 H10A . . 120.3 ?
    C9 C10 H10A . . 120.3 ?
    C10 C11 C12 . . 121.5(4) ?
    C10 C11 H11A . . 119.2 ?
    C12 C11 H11A . . 119.2 ?
    C13 C12 C11 . . 117.8(4) ?
    C13 C12 C15 . . 121.0(4) ?
    C11 C12 C15 . . 121.1(5) ?
    C12 C13 C14 . . 122.2(4) ?
    C12 C13 H13A . . 118.9 ?
    C14 C13 H13A . . 118.9 ?
    C13 C14 C9 . . 118.7(4) ?
    C13 C14 H14A . . 120.7 ?
    C9 C14 H14A . . 120.7 ?
    C12 C15 H15A . . 109.5 ?
    C12 C15 H15B . . 109.5 ?
    H15A C15 H15B . . 109.5 ?
    C12 C15 H15C . . 109.5 ?
    H15A C15 H15C . . 109.5 ?
    H15B C15 H15C . . 109.5 ?
    C22 C16 C17 . . 121.2(3) ?
    C22 C16 C21 . . 118.7(4) ?
    C17 C16 C21 . . 120.0(4) ?
    O3 C17 C16 . . 122.1(3) ?
    O3 C17 C18 . . 120.5(4) ?
    C16 C17 C18 . . 117.3(3) ?
    C19 C18 O4 . . 125.9(4) ?
    C19 C18 C17 . . 121.0(4) ?
    O4 C18 C17 . . 113.1(3) ?
    C18 C19 C20 . . 120.6(4) ?
    C18 C19 H19A . . 119.7 ?
    C20 C19 H19A . . 119.7 ?
    C21 C20 C19 . . 120.9(4) ?
    C21 C20 H20A . . 119.6 ?
    C19 C20 H20A . . 119.6 ?
    C20 C21 C16 . . 120.1(4) ?
    C20 C21 H21A . . 119.9 ?
    C16 C21 H21A . . 119.9 ?
    N2 C22 C16 . . 124.7(4) ?
    N2 C22 H22A . . 117.6 ?
    C16 C22 H22A . . 117.6 ?
    O4 C23 H23A . . 109.5 ?
    O4 C23 H23B . . 109.5 ?
    H23A C23 H23B . . 109.5 ?
    O4 C23 H23C . . 109.5 ?
    H23A C23 H23C . . 109.5 ?
    H23B C23 H23C . . 109.5 ?
    C25 C24 C29 . . 118.8(4) ?
    C25 C24 N2 . . 119.3(4) ?
    C29 C24 N2 . . 121.9(4) ?
    C24 C25 C26 . . 120.8(5) ?
    C24 C25 H25A . . 119.6 ?
    C26 C25 H25A . . 119.6 ?
    C27 C26 C25 . . 121.9(5) ?
    C27 C26 H26A . . 119.1 ?
    C25 C26 H26A . . 119.1 ?
    C26 C27 C28 . . 116.7(5) ?
    C26 C27 C30 . . 120.5(5) ?
    C28 C27 C30 . . 122.8(5) ?
    C27 C28 C29 . . 122.6(5) ?
    C27 C28 H28A . . 118.7 ?
    C29 C28 H28A . . 118.7 ?
    C24 C29 C28 . . 119.3(5) ?
    C24 C29 H29A . . 120.4 ?
    C28 C29 H29A . . 120.4 ?
    C27 C30 H30A . . 109.5 ?
    C27 C30 H30B . . 109.5 ?
    H30A C30 H30B . . 109.5 ?
    C27 C30 H30C . . 109.5 ?
    H30A C30 H30C . . 109.5 ?
    H30B C30 H30C . . 109.5 ?
    O5 C31 H31A . . 109.5 ?
    O5 C31 H31B . . 109.5 ?
    H31A C31 H31B . . 109.5 ?
    O5 C31 H31C . . 109.5 ?
    H31A C31 H31C . . 109.5 ?
    H31B C31 H31C . . 109.5 ?
    C7 N1 C9 . . 126.4(3) ?
    C7 N1 H1A . . 116.8 ?
    C9 N1 H1A . . 116.8 ?
    C22 N2 C24 . . 127.9(3) ?
    C22 N2 H2A . . 116.1 ?
    C24 N2 H2A . . 116.1 ?
    O6 N3 O7 . . 110.2(10) ?
    O6 N3 O8 . . 124.5(10) ?
    O7 N3 O8 . . 122.0(5) ?
    O6 N3 O6' . . 36.2(10) ?
    O7 N3 O6' . . 118.3(8) ?
    O8 N3 O6' . . 117.0(8) ?
    O10 N4 O11 . . 121.8(4) ?
    O10 N4 O9 . . 117.4(3) ?
    O11 N4 O9 . . 120.8(4) ?
    O12 N5 O14 . . 122.0(4) ?
    O12 N5 O13 . . 116.7(4) ?
    O14 N5 O13 . . 121.3(3) ?
    C2 O1 Ce . . 133.8(2) ?
    C3 O2 C8 . . 115.4(4) ?
    C3 O2 Ce . . 114.4(2) ?
    C8 O2 Ce . . 129.7(3) ?
    C17 O3 Ce . . 129.0(2) ?
    C18 O4 C23 . . 116.6(3) ?
    C18 O4 Ce . . 116.5(2) ?
    C23 O4 Ce . . 126.2(3) ?
    C31 O5 Ce . . 132.0(4) ?
    C31 O5 H5 . . 115(7) ?
    Ce O5 H5 . . 97(7) ?
    N3 O6 Ce . . 106.5(12) ?
    N3 O6' Ce . . 96.7(8) ?
    N3 O7 Ce . . 94.3(3) ?
    N4 O9 Ce . . 98.5(2) ?
    N4 O10 Ce . . 96.8(2) ?
    N5 O12 Ce . . 98.8(3) ?
    N5 O13 Ce . . 97.8(2) ?
loop_
    _geom_torsion_atom_site_label_1
    _geom_torsion_atom_site_label_2
    _geom_torsion_atom_site_label_3
    _geom_torsion_atom_site_label_4
    _geom_torsion_site_symmetry_1
    _geom_torsion_site_symmetry_2
    _geom_torsion_site_symmetry_3
    _geom_torsion_site_symmetry_4
    _geom_torsion
    _geom_torsion_publ_flag
    C7 C1 C2 O1 . . . . -4.6(6) ?
    C6 C1 C2 O1 . . . . 176.5(4) ?
    C7 C1 C2 C3 . . . . 175.8(4) ?
    C6 C1 C2 C3 . . . . -3.2(6) ?
    O1 C2 C3 O2 . . . . 2.0(5) ?
    C1 C2 C3 O2 . . . . -178.4(3) ?
    O1 C2 C3 C4 . . . . -177.8(4) ?
    C1 C2 C3 C4 . . . . 1.8(6) ?
    O2 C3 C4 C5 . . . . -179.8(5) ?
    C2 C3 C4 C5 . . . . 0.0(7) ?
    C3 C4 C5 C6 . . . . -0.4(9) ?
    C4 C5 C6 C1 . . . . -1.0(9) ?
    C7 C1 C6 C5 . . . . -176.1(5) ?
    C2 C1 C6 C5 . . . . 2.9(8) ?
    C6 C1 C7 N1 . . . . 172.6(5) ?
    C2 C1 C7 N1 . . . . -6.4(7) ?
    C14 C9 C10 C11 . . . . -1.1(8) ?
    N1 C9 C10 C11 . . . . 178.2(4) ?
    C9 C10 C11 C12 . . . . 0.3(8) ?
    C10 C11 C12 C13 . . . . 1.3(8) ?
    C10 C11 C12 C15 . . . . -178.0(6) ?
    C11 C12 C13 C14 . . . . -2.2(9) ?
    C15 C12 C13 C14 . . . . 177.1(6) ?
    C12 C13 C14 C9 . . . . 1.4(8) ?
    C10 C9 C14 C13 . . . . 0.3(8) ?
    N1 C9 C14 C13 . . . . -179.1(5) ?
    C22 C16 C17 O3 . . . . 4.4(6) ?
    C21 C16 C17 O3 . . . . -177.0(4) ?
    C22 C16 C17 C18 . . . . -175.5(4) ?
    C21 C16 C17 C18 . . . . 3.2(5) ?
    O3 C17 C18 C19 . . . . 178.4(4) ?
    C16 C17 C18 C19 . . . . -1.8(6) ?
    O3 C17 C18 O4 . . . . -2.4(5) ?
    C16 C17 C18 O4 . . . . 177.5(3) ?
    O4 C18 C19 C20 . . . . -179.6(4) ?
    C17 C18 C19 C20 . . . . -0.4(6) ?
    C18 C19 C20 C21 . . . . 1.3(7) ?
    C19 C20 C21 C16 . . . . 0.1(7) ?
    C22 C16 C21 C20 . . . . 176.3(4) ?
    C17 C16 C21 C20 . . . . -2.4(6) ?
    C17 C16 C22 N2 . . . . -2.1(6) ?
    C21 C16 C22 N2 . . . . 179.3(4) ?
    C29 C24 C25 C26 . . . . 0.5(8) ?
    N2 C24 C25 C26 . . . . 178.2(5) ?
    C24 C25 C26 C27 . . . . -0.4(9) ?
    C25 C26 C27 C28 . . . . 0.1(9) ?
    C25 C26 C27 C30 . . . . -179.3(5) ?
    C26 C27 C28 C29 . . . . 0.3(10) ?
    C30 C27 C28 C29 . . . . 179.6(6) ?
    C25 C24 C29 C28 . . . . -0.2(9) ?
    N2 C24 C29 C28 . . . . -177.8(5) ?
    C27 C28 C29 C24 . . . . -0.2(10) ?
    C1 C7 N1 C9 . . . . 178.1(4) ?
    C10 C9 N1 C7 . . . . 169.4(4) ?
    C14 C9 N1 C7 . . . . -11.3(7) ?
    C16 C22 N2 C24 . . . . 175.9(4) ?
    C25 C24 N2 C22 . . . . -175.7(4) ?
    C29 C24 N2 C22 . . . . 1.9(7) ?
    C3 C2 O1 Ce . . . . -14.3(5) ?
    C1 C2 O1 Ce . . . . 166.1(3) ?
    O3 Ce O1 C2 . . . . 130.1(3) ?
    O5 Ce O1 C2 . . . . 73.5(4) ?
    O6 Ce O1 C2 . . . . 13.8(6) ?
    O6' Ce O1 C2 . . . . -4.3(5) ?
    O9 Ce O1 C2 . . . . -136.0(4) ?
    O12 Ce O1 C2 . . . . -56.2(3) ?
    O13 Ce O1 C2 . . . . -80.7(3) ?
    O10 Ce O1 C2 . . . . -151.1(3) ?
    O7 Ce O1 C2 . . . . -22.8(6) ?
    O4 Ce O1 C2 . . . . 148.0(3) ?
    O2 Ce O1 C2 . . . . 12.2(3) ?
    C4 C3 O2 C8 . . . . -0.5(8) ?
    C2 C3 O2 C8 . . . . 179.7(6) ?
    C4 C3 O2 Ce . . . . -173.6(4) ?
    C2 C3 O2 Ce . . . . 6.5(4) ?
    O1 Ce O2 C3 . . . . -8.8(3) ?
    O3 Ce O2 C3 . . . . -128.0(3) ?
    O5 Ce O2 C3 . . . . -108.7(3) ?
    O6 Ce O2 C3 . . . . 172.6(5) ?
    O6' Ce O2 C3 . . . . 154.6(5) ?
    O9 Ce O2 C3 . . . . 22.8(3) ?
    O12 Ce O2 C3 . . . . 74.6(3) ?
    O13 Ce O2 C3 . . . . 96.2(3) ?
    O10 Ce O2 C3 . . . . 43.6(4) ?
    O7 Ce O2 C3 . . . . 161.7(3) ?
    O4 Ce O2 C3 . . . . -56.7(3) ?
    O1 Ce O2 C8 . . . . 179.3(6) ?
    O3 Ce O2 C8 . . . . 60.1(6) ?
    O5 Ce O2 C8 . . . . 79.4(6) ?
    O6 Ce O2 C8 . . . . 0.7(7) ?
    O6' Ce O2 C8 . . . . -17.3(7) ?
    O9 Ce O2 C8 . . . . -149.1(6) ?
    O12 Ce O2 C8 . . . . -97.4(6) ?
    O13 Ce O2 C8 . . . . -75.7(6) ?
    O10 Ce O2 C8 . . . . -128.4(6) ?
    O7 Ce O2 C8 . . . . -10.2(6) ?
    O4 Ce O2 C8 . . . . 131.4(6) ?
    C16 C17 O3 Ce . . . . 173.8(2) ?
    C18 C17 O3 Ce . . . . -6.4(5) ?
    O1 Ce O3 C17 . . . . 27.4(4) ?
    O5 Ce O3 C17 . . . . 88.2(3) ?
    O6 Ce O3 C17 . . . . 160.3(5) ?
    O6' Ce O3 C17 . . . . 167.2(5) ?
    O9 Ce O3 C17 . . . . -45.8(3) ?
    O12 Ce O3 C17 . . . . -136.7(4) ?
    O13 Ce O3 C17 . . . . -121.1(3) ?
    O10 Ce O3 C17 . . . . -70.8(3) ?
    O7 Ce O3 C17 . . . . -160.6(4) ?
    O4 Ce O3 C17 . . . . 7.5(3) ?
    O2 Ce O3 C17 . . . . 106.1(3) ?
    C19 C18 O4 C23 . . . . 16.8(7) ?
    C17 C18 O4 C23 . . . . -162.4(4) ?
    C19 C18 O4 Ce . . . . -172.6(3) ?
    C17 C18 O4 Ce . . . . 8.1(4) ?
    O1 Ce O4 C18 . . . . -172.5(3) ?
    O3 Ce O4 C18 . . . . -7.8(3) ?
    O5 Ce O4 C18 . . . . -85.8(3) ?
    O6 Ce O4 C18 . . . . -47.4(7) ?
    O6' Ce O4 C18 . . . . -54.4(9) ?
    O9 Ce O4 C18 . . . . 118.9(3) ?
    O12 Ce O4 C18 . . . . 153.4(3) ?
    O13 Ce O4 C18 . . . . 85.3(3) ?
    O10 Ce O4 C18 . . . . 68.5(3) ?
    O7 Ce O4 C18 . . . . 4.6(3) ?
    O2 Ce O4 C18 . . . . -132.4(3) ?
    O1 Ce O4 C23 . . . . -3.0(4) ?
    O3 Ce O4 C23 . . . . 161.8(5) ?
    O5 Ce O4 C23 . . . . 83.7(4) ?
    O6 Ce O4 C23 . . . . 122.1(7) ?
    O6' Ce O4 C23 . . . . 115.1(9) ?
    O9 Ce O4 C23 . . . . -71.5(4) ?
    O12 Ce O4 C23 . . . . -37.1(5) ?
    O13 Ce O4 C23 . . . . -105.1(4) ?
    O10 Ce O4 C23 . . . . -122.0(4) ?
    O7 Ce O4 C23 . . . . 174.1(4) ?
    O2 Ce O4 C23 . . . . 37.1(4) ?
    O1 Ce O5 C31 . . . . 172.8(7) ?
    O3 Ce O5 C31 . . . . 33.7(7) ?
    O6 Ce O5 C31 . . . . -55.0(8) ?
    O6' Ce O5 C31 . . . . -68.6(8) ?
    O9 Ce O5 C31 . . . . 132.2(6) ?
    O12 Ce O5 C31 . . . . -127.7(7) ?
    O13 Ce O5 C31 . . . . -69.0(8) ?
    O10 Ce O5 C31 . . . . 61.9(7) ?
    O7 Ce O5 C31 . . . . -22.9(7) ?
    O4 Ce O5 C31 . . . . 97.1(7) ?
    O2 Ce O5 C31 . . . . -131.1(7) ?
    O7 N3 O6 Ce . . . . -26.8(10) ?
    O8 N3 O6 Ce . . . . 173.5(5) ?
    O6' N3 O6 Ce . . . . 84(2) ?
    O1 Ce O6 N3 . . . . -150.2(8) ?
    O3 Ce O6 N3 . . . . 72.0(10) ?
    O5 Ce O6 N3 . . . . 144.8(11) ?
    O6' Ce O6 N3 . . . . -85(3) ?
    O9 Ce O6 N3 . . . . -45.8(16) ?
    O12 Ce O6 N3 . . . . -88.3(10) ?
    O13 Ce O6 N3 . . . . -41.6(9) ?
    O10 Ce O6 N3 . . . . 13.0(12) ?
    O7 Ce O6 N3 . . . . 16.0(7) ?
    O4 Ce O6 N3 . . . . 105.9(10) ?
    O2 Ce O6 N3 . . . . -148.7(11) ?
    O6 N3 O6' Ce . . . . -70(2) ?
    O7 N3 O6' Ce . . . . 15.9(9) ?
    O8 N3 O6' Ce . . . . 177.8(4) ?
    O1 Ce O6' N3 . . . . 178.4(6) ?
    O3 Ce O6' N3 . . . . 31.0(8) ?
    O5 Ce O6' N3 . . . . 100.8(8) ?
    O6 Ce O6' N3 . . . . 54(2) ?
    O9 Ce O6' N3 . . . . -100.2(7) ?
    O12 Ce O6' N3 . . . . -129.4(9) ?
    O13 Ce O6' N3 . . . . -79.4(8) ?
    O10 Ce O6' N3 . . . . -39.4(9) ?
    O7 Ce O6' N3 . . . . -8.1(5) ?
    O4 Ce O6' N3 . . . . 70.7(13) ?
    O2 Ce O6' N3 . . . . 162.9(9) ?
    O6 N3 O7 Ce . . . . 23.8(10) ?
    O8 N3 O7 Ce . . . . -175.9(5) ?
    O6' N3 O7 Ce . . . . -15.0(9) ?
    O1 Ce O7 N3 . . . . 31.4(7) ?
    O3 Ce O7 N3 . . . . -126.2(4) ?
    O5 Ce O7 N3 . . . . -62.7(4) ?
    O6 Ce O7 N3 . . . . -14.5(6) ?
    O6' Ce O7 N3 . . . . 9.1(5) ?
    O9 Ce O7 N3 . . . . 136.8(3) ?
    O12 Ce O7 N3 . . . . 62.7(4) ?
    O13 Ce O7 N3 . . . . 95.3(4) ?
    O10 Ce O7 N3 . . . . 162.9(4) ?
    O4 Ce O7 N3 . . . . -138.3(3) ?
    O2 Ce O7 N3 . . . . 0.7(4) ?
    O10 N4 O9 Ce . . . . 1.8(4) ?
    O11 N4 O9 Ce . . . . -179.2(3) ?
    O1 Ce O9 N4 . . . . -161.6(3) ?
    O3 Ce O9 N4 . . . . -33.3(2) ?
    O5 Ce O9 N4 . . . . -116.2(3) ?
    O6 Ce O9 N4 . . . . 78.5(9) ?
    O6' Ce O9 N4 . . . . 94.9(6) ?
    O12 Ce O9 N4 . . . . 123.4(2) ?
    O13 Ce O9 N4 . . . . 74.1(2) ?
    O10 Ce O9 N4 . . . . -1.0(2) ?
    O7 Ce O9 N4 . . . . 35.1(3) ?
    O4 Ce O9 N4 . . . . -80.6(2) ?
    O2 Ce O9 N4 . . . . 169.6(2) ?
    O11 N4 O10 Ce . . . . 179.3(3) ?
    O9 N4 O10 Ce . . . . -1.8(4) ?
    O1 Ce O10 N4 . . . . 19.7(2) ?
    O3 Ce O10 N4 . . . . 148.2(2) ?
    O5 Ce O10 N4 . . . . 119.4(2) ?
    O6 Ce O10 N4 . . . . -145.8(5) ?
    O6' Ce O10 N4 . . . . -124.7(4) ?
    O9 Ce O10 N4 . . . . 1.0(2) ?
    O12 Ce O10 N4 . . . . -52.4(2) ?
    O13 Ce O10 N4 . . . . -83.2(2) ?
    O7 Ce O10 N4 . . . . -147.8(2) ?
    O4 Ce O10 N4 . . . . 83.4(2) ?
    O2 Ce O10 N4 . . . . -25.0(4) ?
    O14 N5 O12 Ce . . . . -179.4(4) ?
    O13 N5 O12 Ce . . . . 2.9(5) ?
    O1 Ce O12 N5 . . . . -149.0(3) ?
    O3 Ce O12 N5 . . . . 18.4(5) ?
    O5 Ce O12 N5 . . . . 145.2(3) ?
    O6 Ce O12 N5 . . . . 80.7(5) ?
    O6' Ce O12 N5 . . . . 79.7(5) ?
    O9 Ce O12 N5 . . . . -79.8(3) ?
    O13 Ce O12 N5 . . . . -1.7(3) ?
    O10 Ce O12 N5 . . . . -41.6(3) ?
    O7 Ce O12 N5 . . . . 39.6(3) ?
    O4 Ce O12 N5 . . . . -113.9(3) ?
    O2 Ce O12 N5 . . . . 148.7(3) ?
    O12 N5 O13 Ce . . . . -2.9(5) ?
    O14 N5 O13 Ce . . . . 179.4(4) ?
    O1 Ce O13 N5 . . . . 34.0(3) ?
    O3 Ce O13 N5 . . . . -170.3(3) ?
    O5 Ce O13 N5 . . . . -78.0(4) ?
    O6 Ce O13 N5 . . . . -91.3(5) ?
    O6' Ce O13 N5 . . . . -78.4(5) ?
    O9 Ce O13 N5 . . . . 86.6(3) ?
    O12 Ce O13 N5 . . . . 1.6(3) ?
    O10 Ce O13 N5 . . . . 137.9(3) ?
    O7 Ce O13 N5 . . . . -131.1(3) ?
    O4 Ce O13 N5 . . . . 120.5(3) ?
    O2 Ce O13 N5 . . . . -24.9(3) ?
loop_
    _geom_hbond_atom_site_label_D
    _geom_hbond_atom_site_label_H
    _geom_hbond_atom_site_label_A
    _geom_hbond_site_symmetry_A
    _geom_hbond_distance_DH
    _geom_hbond_distance_HA
    _geom_hbond_distance_DA
    _geom_hbond_angle_DHA
    C7 H7A O12 2_556 0.93 2.51 3.233(6) 135.2
    C7 H7A O14 2_556 0.93 2.57 3.488(5) 168.7
    C30 H30B O11 1_565 0.96 2.60 3.405(6) 141.9
    C13 H13A O8 1_645 0.93 2.42 3.304(5) 159.8
    C22 H22A O10 2_565 0.93 2.39 3.243(5) 152.8
    C29 H29A O11 2_565 0.93 2.42 3.285(7) 154.1
    C8 H8B O6 . 0.96 3.04 3.26(2) 94.2
    C10 H10A O9 . 0.93 2.57 3.410(5) 149.6
    C25 H25A O8 . 0.93 2.52 3.411(7) 160.1
    N1 H1A O1 . 0.86 2.02 2.671(4) 131.8
    N1 H1A O9 . 0.86 2.50 3.290(4) 153.6
    N2 H2A O3 . 0.86 1.96 2.638(4) 134.7
    N2 H2A O7 . 0.86 2.65 3.444(6) 153.6
data_global
_journal_date_recd_electronic     2010-06-02
_journal_date_accepted     2010-07-02
_journal_name_full     'Acta Crystallographica, Section E'
_journal_year     2010
_journal_volume     66
_journal_issue      8
_journal_page_first     m936
_journal_page_last     m936
_journal_paper_category     QM
_journal_coeditor_code     PV2292
_publ_contact_author_name     'Guo-Liang Zhao'
_publ_contact_author_address
;
  College of Chemistry and Life Sciences,
  Zhejiang Normal University,
  Jinhua 321004, People's Republic of China;
  Zhejiang Normal University Xingzhi College,
  Jinhua 321004, People's Republic of China
;
_publ_contact_author_email     'sky53@zjnu.cn'
_publ_contact_author_fax     '86-579-82282595'
_publ_contact_author_phone     '86-579-82283925'
_publ_section_title
;\
(Methanol-\k<i>O</i>)bis{2-methoxy-6-[(4-methylphenyl)iminiomethyl]phenolato-\
\k^2^<i>O</i>,<i>O</i>'}tris(nitrato-\k^2^<i>O</i>,<i>O</i>')cerium(III)
;
loop_
    _publ_author_name
    _publ_author_address
    'Jia-Lu Liu'
;
College of Chemistry and Life Sciences,
Zhejiang Normal University,
Jinhua 321004, People's Republic of China
and
Zhejiang Normal University Xingzhi College,
Jinhua 321004, People's Republic of China
;
    'Jian-Feng Liu'
;
College of Chemistry and Life Sciences,
Zhejiang Normal University,
Jinhua 321004, People's Republic of China
and
Zhejiang Normal University Xingzhi College,
Jinhua 321004, People's Republic of China
;
    'Guo-Liang Zhao'
;
College of Chemistry and Life Sciences,
Zhejiang Normal University,
Jinhua 321004, People's Republic of China
and
Zhejiang Normal University Xingzhi College,
Jinhua 321004, People's Republic of China
;
