# Supplementary material for: (Methanol-κO)bis­{2-meth­oxy-6-[(4-methyl­phen­yl)iminiometh­yl]phenolato-κ2 O,O′}tris­(nitrato-κ2 O,O′)cerium(III)
Source: Acta Crystallogr Sect E Struct Rep Online. 2010 Jul 14;66(Pt 8):m936. doi: 10.1107/S1600536810026139 (PMC3007323; doi:10.1107/S1600536810026139)
Supplement: Supplementary file 2 [file e-66-0m936-Isup2.hkl]

# 
# h,k,l, Fc-squared, Fo-squared, sigma(Fo-squared) and status flag 
# 
data_I 
_shelx_title ' J in P1                     New: P-1' 
_shelx_refln_list_code          4 
_shelx_F_calc_maximum      243.42 
_exptl_crystal_F_000       849.84 
_reflns_d_resolution_high  0.8409 
 
loop_ 
 _symmetry_equiv_pos_as_xyz 
 'x, y, z' 
 '-x, -y, -z' 
 
_cell_length_a     7.8540 
_cell_length_b    14.6241 
_cell_length_c    16.6170 
_cell_angle_alpha  73.065 
_cell_angle_beta   85.491 
_cell_angle_gamma  79.375 
 
_shelx_F_squared_multiplier     1.000 
 
loop_ 
 _refln_index_h 
 _refln_index_k 
 _refln_index_l 
 _refln_F_squared_calc 
 _refln_F_squared_meas 
 _refln_F_squared_sigma 
 _refln_observed_status 
   1   0   0    37169.63    32167.15    226.80 o 
   2   0   0     6441.81     6422.16     61.81 o 
   3   0   0     2987.56     2875.85    115.02 o 
   4   0   0     4159.97     4236.02     74.32 o 
   5   0   0     2651.24     2512.91     45.78 o 
   6   0   0     2088.23     1761.50    118.40 o 
   7   0   0      728.40      620.92    168.87 o 
   8   0   0      805.74      863.44     48.95 o 
   9   0   0      203.60      263.86     30.46 o 
  -9   1   0      404.71      435.92     68.75 o 
  -8   1   0      115.66      106.62     20.36 o 
  -7   1   0     1086.55     1139.73     65.98 o 
  -6   1   0     1068.90     1061.58     37.03 o 
  -5   1   0      239.04      263.99     11.93 o 
  -4   1   0     1961.62     1833.62     28.24 o 
  -3   1   0     6697.07     6419.93    141.59 o 
  -2   1   0     3550.61     4040.97    203.49 o 
  -1   1   0     1475.24     1107.47     17.63 o 
   0   1   0     3306.38     2964.81     32.31 o 
   2   1   0    10947.48    11197.58    137.04 o 
   3   1   0     2067.85     2277.65     28.53 o 
   4   1   0       71.84       77.87      4.24 o 
   5   1   0      661.76      463.91     15.26 o 
   6   1   0        9.92       27.59      9.22 o 
   7   1   0       46.61       32.11     13.38 o 
   8   1   0       41.81       45.78     17.33 o 
   9   1   0       14.78       21.12     18.17 o 
  -8   2   0       85.01       69.65     15.05 o 
  -7   2   0       29.89       27.18     10.96 o 
  -6   2   0      562.13      517.88     16.64 o 
  -5   2   0      573.75      503.18     86.57 o 
  -4   2   0      123.67      141.99      6.48 o 
  -3   2   0      790.41      786.39     12.28 o 
  -2   2   0     6451.30     5998.34     90.08 o 
  -1   2   0     6615.02     7088.22     96.17 o 
   0   2   0    10252.60     9570.54    169.35 o 
   1   2   0      596.03      997.79     14.61 o 
   2   2   0    18295.45    18739.21    120.94 o 
   3   2   0     2642.18     2650.00     65.05 o 
   4   2   0       19.90       27.83      3.07 o 
   5   2   0      363.36      320.77      7.57 o 
   6   2   0     1708.70     1578.14     37.70 o 
   7   2   0      993.22      981.77    101.06 o 
   8   2   0      860.59     1043.85     66.07 o 
   9   2   0      359.11      426.63     51.79 o 
  -8   3   0      886.01      936.35     75.35 o 
  -7   3   0     1475.85     1559.47     96.61 o 
  -6   3   0     1337.15     1300.97     45.97 o 
  -5   3   0     2063.63     2173.16     53.17 o 
  -4   3   0     6593.48     6803.51    121.24 o 
  -3   3   0     9951.54     9570.43    162.29 o 
  -2   3   0     4555.18     4367.17     62.75 o 
  -1   3   0    14639.39    15375.04    276.45 o 
   0   3   0     3655.83     3581.03    125.15 o 
   1   3   0      128.69      187.17      7.06 o 
   2   3   0    23561.06    23166.87    730.04 o 
   3   3   0    18455.43    18096.90     98.51 o 
   4   3   0     4725.71     4880.44     36.53 o 
   5   3   0     1921.74     1726.69    118.51 o 
   6   3   0      601.89      513.63     41.48 o 
   7   3   0      617.13      579.55     47.24 o 
   8   3   0     1007.66     1132.81     69.48 o 
   9   3   0      316.82      438.32     53.09 o 
  -8   4   0      385.40      396.51     25.29 o 
  -7   4   0     1473.71     1461.69     78.45 o 
  -6   4   0     1048.51     1121.25     32.07 o 
  -5   4   0      544.07      576.90     17.51 o 
  -4   4   0      186.44      159.25      7.93 o 
  -3   4   0     2153.11     2320.95     37.03 o 
  -2   4   0     4993.74     5211.64     80.71 o 
  -1   4   0     6475.20     6934.58    155.33 o 
   0   4   0     1252.32     1278.74     24.07 o 
   1   4   0      721.18      837.16      9.82 o 
   2   4   0     4733.38     4031.71    255.41 o 
   3   4   0      407.42      482.74     49.43 o 
   4   4   0       29.78       14.92     12.18 o 
   5   4   0      987.03      964.82     31.77 o 
   6   4   0        9.02       17.18      9.14 o 
   7   4   0        2.32        0.00     18.83 o 
   8   4   0       25.40       47.08     27.76 o 
   9   4   0       52.53      122.73     38.80 o 
  -8   5   0       54.49       70.26     15.30 o 
  -7   5   0       17.17       28.11      8.92 o 
  -6   5   0       49.36       57.32      9.24 o 
  -5   5   0       83.17       90.23      8.79 o 
  -4   5   0      211.45      196.95      9.75 o 
  -3   5   0      621.55      597.61     12.09 o 
  -2   5   0      656.87      618.44     11.12 o 
  -1   5   0     4066.95     4389.86     92.42 o 
   0   5   0     1421.27     1430.49     35.73 o 
   1   5   0     1507.28     1358.75     31.49 o 
   2   5   0     2701.49     3113.54     37.26 o 
   3   5   0     3257.40     2973.17     65.50 o 
   4   5   0     4896.17     4878.40    102.11 o 
   5   5   0     2656.22     2577.69     65.10 o 
   6   5   0     1571.65     1514.12     40.64 o 
   7   5   0      624.06      640.32     27.40 o 
   8   5   0      368.06      386.21     47.40 o 
   9   5   0      272.95      318.19     51.79 o 
  -7   6   0     1015.80      979.92     49.01 o 
  -6   6   0     1342.59     1394.39     47.70 o 
  -5   6   0     1754.67     1724.28     70.84 o 
  -4   6   0     1669.50     1649.82     43.88 o 
  -3   6   0     4184.51     4536.91     85.12 o 
  -2   6   0     1613.18     1603.04     29.98 o 
  -1   6   0     4649.38     4629.16     84.92 o 
   0   6   0    12110.63    13305.27    357.05 o 
   1   6   0     9369.90    10593.83    265.41 o 
   2   6   0     4257.95     4135.32     77.33 o 
   3   6   0     5070.53     4716.95     84.54 o 
   4   6   0     2615.15     2568.57     46.70 o 
   5   6   0     2758.49     2729.23     57.06 o 
   6   6   0     1352.72     1274.79     41.97 o 
   7   6   0      855.17      799.34     30.74 o 
   8   6   0      118.99      162.02     37.50 o 
   9   6   0       53.96       67.37     36.20 o 
  -7   7   0      428.39      453.31     25.16 o 
  -6   7   0      198.59      207.17     15.30 o 
  -5   7   0      652.97      663.18     29.09 o 
  -4   7   0     1375.51     1347.33     36.55 o 
  -3   7   0      369.72      366.54     10.67 o 
  -2   7   0      473.46      407.06     24.88 o 
  -1   7   0      304.88      382.01     10.42 o 
   0   7   0       11.97       15.02      4.80 o 
   1   7   0        8.91       13.08      3.43 o 
   2   7   0        1.17        0.00      3.36 o 
   3   7   0      159.15      132.79      6.18 o 
   4   7   0      285.11      357.22     20.52 o 
   5   7   0        3.02       17.02     11.40 o 
   6   7   0       66.43       87.88     17.48 o 
   7   7   0        6.64        3.75     12.56 o 
   8   7   0        4.58        0.00     17.32 o 
  -7   8   0      214.84      235.80     36.68 o 
  -6   8   0      160.83      194.40     15.58 o 
  -5   8   0      256.34      249.24     15.00 o 
  -4   8   0      159.80      164.32     11.31 o 
  -3   8   0     1105.13     1113.88     36.16 o 
  -2   8   0     2258.59     2204.42     84.07 o 
  -1   8   0     2740.90     2563.53     92.58 o 
   0   8   0     2587.98     2900.87     73.53 o 
   1   8   0     5619.57     6485.96    240.57 o 
   2   8   0     5066.27     5039.98    176.34 o 
   3   8   0     1963.22     2077.71     67.67 o 
   4   8   0       89.07       95.36     13.34 o 
   5   8   0     1059.56      923.69     34.37 o 
   6   8   0      984.27     1009.89     39.94 o 
   7   8   0      827.40      837.39     40.05 o 
   8   8   0      505.46      508.92     30.10 o 
  -6   9   0      950.08      971.00     70.39 o 
  -5   9   0     1593.60     1559.42     63.27 o 
  -4   9   0     1233.34     1233.29     48.97 o 
  -3   9   0     1528.11     1507.65     36.22 o 
  -2   9   0     4265.32     4274.00    163.98 o 
  -1   9   0     1945.23     2056.37     55.67 o 
   0   9   0      510.62      600.81     25.28 o 
   1   9   0     2116.89     2304.42    114.30 o 
   2   9   0     3451.48     3377.06    166.88 o 
   3   9   0     2990.06     3062.02     85.53 o 
   4   9   0      848.79      869.64     31.15 o 
   5   9   0      754.92      699.29     31.92 o 
   6   9   0      997.39      963.67     39.58 o 
   7   9   0      397.01      393.99     31.72 o 
   8   9   0      136.68      114.26     19.89 o 
  -6  10   0      151.05      154.28     23.75 o 
  -5  10   0      197.61      193.87     23.01 o 
  -4  10   0      167.96      199.05     18.87 o 
  -3  10   0       31.19       28.26     12.97 o 
  -2  10   0      356.70      322.65     21.23 o 
  -1  10   0      339.96      329.82     15.52 o 
   0  10   0      191.10      177.20     11.56 o 
   1  10   0      349.27      473.72     21.72 o 
   2  10   0       10.74        4.52      6.55 o 
   3  10   0        8.00       27.44     17.53 o 
   4  10   0       11.77        5.03     17.86 o 
   5  10   0       56.96       52.92     16.40 o 
   6  10   0        0.79        3.57     14.67 o 
   7  10   0       59.20       72.05     20.75 o 
   8  10   0       84.94       95.78     25.02 o 
  -5  11   0      331.64      400.18     56.17 o 
  -4  11   0      286.08      343.27     29.15 o 
  -3  11   0      481.99      512.74     27.80 o 
  -2  11   0     1178.82     1198.98     50.24 o 
  -1  11   0      813.37      838.19     39.97 o 
   0  11   0      745.53      888.79     35.36 o 
   1  11   0     1130.20     1228.73     62.44 o 
   2  11   0     1058.12     1000.84     69.18 o 
   3  11   0     1359.64     1283.78     60.23 o 
   4  11   0     1276.30     1292.71     63.96 o 
   5  11   0     1497.21     1574.53     73.38 o 
   6  11   0     1029.26     1019.82     63.15 o 
   7  11   0      457.58      445.35     34.82 o 
  -5  12   0      645.06      658.99     81.58 o 
  -4  12   0     1222.60     1134.88    169.97 o 
  -3  12   0     1820.72     1784.50     97.94 o 
  -2  12   0     1025.73     1143.95     48.50 o 
  -1  12   0      772.30      852.82     31.05 o 
   0  12   0     2007.49     2088.76    115.85 o 
   1  12   0      538.10      540.01     32.04 o 
   2  12   0        8.96        0.00      9.75 o 
   3  12   0      361.98      379.23     40.26 o 
   4  12   0     1008.54      975.66     59.90 o 
   5  12   0      535.61      537.99     50.00 o 
   6  12   0      326.21      278.25     43.34 o 
   7  12   0       68.09       47.08     30.52 o 
  -4  13   0      110.14       87.43     21.18 o 
  -3  13   0       68.45       93.14     19.14 o 
  -2  13   0       38.70       51.27     13.30 o 
  -1  13   0        0.99        7.68      8.42 o 
   0  13   0        6.38        3.52      9.24 o 
   1  13   0        6.42        0.00      9.11 o 
   2  13   0      343.79      304.55     41.07 o 
   3  13   0      468.86      486.05     48.54 o 
   4  13   0      183.07      203.90     37.18 o 
   5  13   0      207.65      157.14     36.53 o 
   6  13   0      130.06      161.69     38.47 o 
  -3  14   0      275.64      318.21     30.58 o 
  -2  14   0      541.77      589.58     62.50 o 
  -1  14   0     1049.08     1079.56     63.24 o 
   0  14   0      860.16      903.52     45.48 o 
   1  14   0      273.90      245.77     19.46 o 
   2  14   0      821.10      851.31     60.07 o 
   3  14   0     1315.12     1465.60     76.46 o 
   4  14   0      853.05      900.34     65.26 o 
   5  14   0      483.99      386.69     50.49 o 
   6  14   0      318.63      316.56     49.35 o 
  -2  15   0      430.41      500.96     95.05 o 
  -1  15   0      255.63      262.55     28.78 o 
   0  15   0      449.03      373.35     24.76 o 
   1  15   0      297.46      278.58     43.51 o 
   2  15   0      157.97      207.96     41.40 o 
   3  15   0      450.60      542.86     56.01 o 
   4  15   0      169.92      156.50     39.94 o 
   5  15   0       75.57       47.89     32.47 o 
   0  16   0       30.52       26.51     18.65 o 
   1  16   0       59.68       90.26     37.34 o 
   2  16   0       42.70       52.60     34.58 o 
   3  16   0       17.41        0.00     31.82 o 
   4  16   0      114.67      127.76     41.23 o 
  -3 -16   1      451.87      548.55     61.69 o 
  -2 -16   1      400.97      451.47     55.84 o 
  -1 -16   1      262.23      230.85     45.94 o 
   0 -16   1      515.55      501.55     51.06 o 
  -5 -15   1      427.75      344.16     50.97 o 
  -4 -15   1      569.01      518.03     58.28 o 
  -3 -15   1      484.32      602.28     58.93 o 
  -2 -15   1      434.69      501.95     53.25 o 
  -1 -15   1      490.39      450.66     51.62 o 
   0 -15   1      740.27      667.49     56.25 o 
   1 -15   1      478.39      426.79     44.48 o 
   2 -15   1      315.43      336.97     30.76 o 
  -6 -14   1       65.64       70.62     34.74 o 
  -5 -14   1       13.10       13.64     27.60 o 
  -4 -14   1       11.36       25.16     28.57 o 
  -3 -14   1       12.45       25.65     27.60 o 
  -2 -14   1       16.59       20.13     26.79 o 
  -1 -14   1        6.93        0.00     25.97 o 
   0 -14   1        8.41        0.00     10.52 o 
   1 -14   1       22.02       18.20     12.50 o 
   2 -14   1       19.70       34.70     16.24 o 
   3 -14   1      180.97      190.27     29.14 o 
  -6 -13   1      385.15      370.13     49.84 o 
  -5 -13   1      342.60      322.08     45.62 o 
  -4 -13   1      570.84      547.41     52.11 o 
  -3 -13   1     1796.45     1847.10     81.66 o 
  -2 -13   1     1447.80     1516.90     73.05 o 
  -1 -13   1      313.57      372.31     21.68 o 
   0 -13   1      806.87      750.95     39.19 o 
   1 -13   1     1362.51     1352.78     68.96 o 
   2 -13   1     1680.77     1732.77    243.75 o 
   3 -13   1      978.71     1033.26    114.04 o 
   4 -13   1      463.73      497.82     36.02 o 
  -7 -12   1      435.56      469.00     52.60 o 
  -6 -12   1      825.10      786.54     61.69 o 
  -5 -12   1     1020.74     1059.59     65.42 o 
  -4 -12   1     1074.98     1080.53     63.64 o 
  -3 -12   1      791.95      734.91     53.25 o 
  -2 -12   1     2089.02     2049.87     77.76 o 
  -1 -12   1     1920.56     1953.65     81.41 o 
   0 -12   1      706.34      784.10     32.62 o 
   1 -12   1      428.43      415.73     24.18 o 
   2 -12   1      643.83      666.69     38.03 o 
   3 -12   1      569.14      559.50     47.00 o 
   4 -12   1      237.30      228.15     26.49 o 
   5 -12   1       72.16       61.27     21.24 o 
  -7 -11   1       17.79       27.06     19.32 o 
  -6 -11   1        0.68        8.44     25.49 o 
  -5 -11   1       14.26       39.45     25.49 o 
  -4 -11   1       39.00       43.34     23.86 o 
  -3 -11   1        3.70        2.60     15.58 o 
  -2 -11   1       27.44       22.92     10.47 o 
  -1 -11   1        3.70        0.00      7.04 o 
   0 -11   1      211.35      243.33     14.24 o 
   1 -11   1      693.14      700.04     36.45 o 
   2 -11   1      337.69      277.01     60.77 o 
   3 -11   1       19.50       27.88     10.96 o 
   4 -11   1      150.27      154.53     22.57 o 
   5 -11   1      312.06      338.34     31.70 o 
  -8 -10   1      121.39      131.29     22.49 o 
  -7 -10   1      257.00      302.07     30.64 o 
  -6 -10   1      833.61      778.93     38.57 o 
  -5 -10   1     1420.26     1400.81     44.72 o 
  -4 -10   1     1363.50     1436.12     41.56 o 
  -3 -10   1      993.91      905.37     49.84 o 
  -2 -10   1     1100.96     1014.23     84.70 o 
  -1 -10   1     1851.90     1993.30     84.28 o 
   0 -10   1     3977.24     4432.39    170.11 o 
   1 -10   1     3530.08     3551.55    145.89 o 
   2 -10   1     2798.11     2910.09    136.75 o 
   3 -10   1     1416.04     1399.10     71.83 o 
   4 -10   1     1720.86     1661.89     70.67 o 
   5 -10   1     1173.97     1191.66    124.19 o 
   6 -10   1      578.28      610.91    113.07 o 
  -8  -9   1      276.41      279.13     38.51 o 
  -7  -9   1      483.26      444.50     33.52 o 
  -6  -9   1      450.99      464.16     31.57 o 
  -5  -9   1     1364.71     1392.52     43.17 o 
  -4  -9   1      903.12      503.39    459.02 o 
  -3  -9   1      947.92      909.34     51.22 o 
  -2  -9   1     2498.86     2290.84     81.04 o 
  -1  -9   1     2406.24     2636.25    113.93 o 
   0  -9   1     1360.58     1453.90     53.80 o 
   1  -9   1     1717.32     1762.28     75.61 o 
   2  -9   1     1393.19     1309.57     75.56 o 
   3  -9   1      338.11      314.82     18.64 o 
   4  -9   1      249.97      259.20     21.48 o 
   5  -9   1      918.06      877.64     31.49 o 
   6  -9   1      563.84      499.73     23.77 o 
  -8  -8   1       10.09        1.87     14.94 o 
  -7  -8   1       16.24       27.15     17.23 o 
  -6  -8   1        6.92        1.46     13.94 o 
  -5  -8   1       54.06       52.01     14.42 o 
  -4  -8   1       15.05        9.02      9.32 o 
  -3  -8   1      429.87      408.77     19.90 o 
  -2  -8   1       20.91       43.13      6.52 o 
  -1  -8   1       72.17       95.16      6.40 o 
   0  -8   1      228.17      241.78      8.03 o 
   1  -8   1      836.97      912.76     16.63 o 
   2  -8   1     1530.34     1534.72     42.26 o 
   3  -8   1      591.73      584.15     28.71 o 
   4  -8   1      726.12      748.17     37.96 o 
   5  -8   1      234.25      241.17     16.94 o 
   6  -8   1      270.24      302.38     19.48 o 
   7  -8   1      278.82      282.67     21.16 o 
  -8  -7   1      286.17      294.34     25.23 o 
  -7  -7   1      754.84      670.60     38.58 o 
  -6  -7   1     1422.11     1384.23     45.22 o 
  -5  -7   1     1612.25     1469.02     41.79 o 
  -4  -7   1       16.30       12.43      8.50 o 
  -3  -7   1     2481.20     2774.58    155.28 o 
  -2  -7   1    11766.32    12395.44    435.59 o 
  -1  -7   1     8784.08     9618.30    262.57 o 
   0  -7   1     7571.44     7618.97    143.31 o 
   1  -7   1     5317.20     5361.64    132.87 o 
   2  -7   1     2774.78     2783.45     37.81 o 
   3  -7   1     3730.35     3665.80     66.66 o 
   4  -7   1     2015.02     2006.30     68.71 o 
   5  -7   1      962.05     1031.70     36.93 o 
   6  -7   1      841.25      862.97     30.93 o 
   7  -7   1      670.56      621.00     43.02 o 
  -9  -6   1      216.88      215.10     45.94 o 
  -8  -6   1      405.07      415.83     32.86 o 
  -7  -6   1      980.63      949.77     33.82 o 
  -6  -6   1     1580.13     1390.17     44.32 o 
  -5  -6   1     2224.59     2250.25     49.99 o 
  -4  -6   1      734.93      709.31     44.72 o 
  -3  -6   1     2228.65     1876.21     31.11 o 
  -2  -6   1     4020.04     4200.89    130.01 o 
  -1  -6   1     6993.17     6925.43    192.32 o 
   0  -6   1     7192.51     7963.62    174.70 o 
   1  -6   1     5038.76     5821.16     86.23 o 
   2  -6   1      144.42      107.74      6.40 o 
   3  -6   1      700.48      702.40     12.27 o 
   4  -6   1      147.00      148.97      9.20 o 
   5  -6   1        1.84       13.77      6.27 o 
   6  -6   1        6.69        6.65      6.74 o 
   7  -6   1       69.28       69.52     11.13 o 
  -9  -5   1       29.96       20.45     31.82 o 
  -8  -5   1        1.98        0.00     23.70 o 
  -7  -5   1      222.94      197.39     19.66 o 
  -6  -5   1       23.13        3.95     10.30 o 
  -5  -5   1      154.71      202.19     19.63 o 
  -4  -5   1       20.06       22.73      9.08 o 
  -3  -5   1        2.38       15.04      7.49 o 
  -2  -5   1        5.12        5.70      1.77 o 
  -1  -5   1     1538.61     1682.44     48.78 o 
   0  -5   1     5607.17     5752.64     82.82 o 
   1  -5   1      970.52      795.35     81.29 o 
   2  -5   1     1618.83     1941.54     24.74 o 
   3  -5   1      450.76      441.25     10.03 o 
   4  -5   1     2105.74     2235.46     62.91 o 
   5  -5   1     1485.26     1528.99     52.17 o 
   6  -5   1      922.36      934.52     31.99 o 
   7  -5   1      374.53      351.11     16.86 o 
   8  -5   1      311.46      362.34     29.43 o 
  -9  -4   1      175.90      184.09     43.18 o 
  -8  -4   1      343.47      408.93     48.54 o 
  -7  -4   1     1428.36     1348.22     53.98 o 
  -6  -4   1     2513.51     2351.38     60.79 o 
  -5  -4   1     3118.34     2954.86     66.70 o 
  -4  -4   1     5672.82     5377.23    101.14 o 
  -3  -4   1    16767.65    16419.23    363.07 o 
  -2  -4   1     2486.95     2416.64     77.18 o 
  -1  -4   1      297.91      351.76      8.88 o 
   0  -4   1      864.73      884.75     11.75 o 
   1  -4   1     6448.73     6621.38     92.06 o 
   2  -4   1     6303.08     6369.84     98.39 o 
   3  -4   1     9325.31     9117.98    170.95 o 
   4  -4   1     1016.15      991.55     26.75 o 
   5  -4   1      930.11      886.84     28.70 o 
   6  -4   1     1827.25     1802.69     48.34 o 
   7  -4   1      817.25      753.71     31.69 o 
   8  -4   1      325.98      386.05     24.84 o 
  -9  -3   1      462.35      528.25     56.17 o 
  -8  -3   1     1090.87     1233.46     71.92 o 
  -7  -3   1      793.77      506.33    391.73 o 
  -6  -3   1      521.31      573.33     47.24 o 
  -5  -3   1       88.51      107.83      9.55 o 
  -4  -3   1     7005.98     6599.94    275.00 o 
  -3  -3   1     7102.68     6994.59    329.14 o 
  -2  -3   1      327.54      409.04     23.21 o 
  -1  -3   1      733.31      925.94     12.61 o 
   0  -3   1     9148.76     8498.92    220.61 o 
   1  -3   1     5280.82     5244.77     74.47 o 
   2  -3   1      815.67      730.42     10.63 o 
   3  -3   1       58.95       68.96      5.15 o 
   4  -3   1      720.19      851.11     15.55 o 
   5  -3   1      739.83      758.38     17.27 o 
   6  -3   1       21.55       22.00      7.08 o 
   7  -3   1       41.43       71.59     12.68 o 
   8  -3   1        4.39        8.80     11.66 o 
  -9  -2   1        6.69       18.99     28.41 o 
  -8  -2   1       35.70      103.74     31.49 o 
  -7  -2   1        1.69        0.00     15.42 o 
  -6  -2   1      346.55      246.56     86.98 o 
  -5  -2   1     1441.85     1084.36     57.60 o 
  -4  -2   1     6984.93     7370.81    146.10 o 
  -3  -2   1      267.54      216.83     11.32 o 
  -2  -2   1    10661.48    10846.25     93.67 o 
  -1  -2   1     1511.28     1085.34     27.41 o 
   0  -2   1    10999.61    12435.72    147.95 o 
   1  -2   1     5213.11     5070.91     30.48 o 
   2  -2   1     1713.07     1729.84     18.99 o 
   3  -2   1     8488.30     7921.07     75.72 o 
   4  -2   1     1843.94     1756.24     28.44 o 
   5  -2   1      419.89      369.12     13.46 o 
   6  -2   1      666.96      572.13     60.49 o 
   7  -2   1     2070.59     2246.15    140.88 o 
   8  -2   1      962.59     1052.53     87.91 o 
  -9  -1   1      423.94      486.53     54.71 o 
  -8  -1   1     1105.33     1112.52     67.86 o 
  -7  -1   1     1097.85     1052.19    134.34 o 
  -6  -1   1     1243.53     1254.18     54.64 o 
  -5  -1   1      439.80      379.20     22.85 o 
  -4  -1   1      654.34      598.40     43.09 o 
  -3  -1   1     4594.59     4677.05     62.10 o 
  -2  -1   1    39674.93    40713.16   1670.64 o 
   0  -1   1     6833.89     8540.44    116.97 o 
   1  -1   1    10150.21     9122.96     51.94 o 
   2  -1   1     3340.34     3629.60     38.31 o 
   3  -1   1     4095.97     4210.13     45.63 o 
   4  -1   1     4395.48     4234.90    109.44 o 
   5  -1   1     3812.70     3640.59    161.85 o 
   6  -1   1     2027.47     1988.45     55.41 o 
   7  -1   1      672.19      746.98     40.32 o 
   8  -1   1      622.15      647.67     50.73 o 
   9  -1   1      205.51      198.87     26.98 o 
  -9   0   1      347.48      352.58     43.18 o 
  -8   0   1      307.67      325.07     57.14 o 
  -7   0   1      394.08      230.57    119.79 o 
  -6   0   1     1310.25     1290.51     45.13 o 
  -5   0   1      566.77      586.99     53.57 o 
  -4   0   1     2406.98     2471.18     66.86 o 
  -3   0   1      615.79      612.41     81.09 o 
  -2   0   1     1355.55     1685.46     28.84 o 
  -1   0   1      881.08      608.14     13.07 o 
   1   0   1      176.39       62.02      9.33 o 
   2   0   1     2304.92     1921.87     13.90 o 
   3   0   1      202.20      175.56      5.81 o 
   4   0   1      502.73      519.92     10.75 o 
   5   0   1       86.51       69.55      5.35 o 
   6   0   1        8.30       10.86      5.13 o 
   7   0   1      214.14      217.79     17.51 o 
   8   0   1       23.24       29.79     15.25 o 
   9   0   1        5.74        7.25     16.15 o 
  -9   1   1        2.39        4.75     15.52 o 
  -8   1   1      214.92      223.33     38.23 o 
  -7   1   1      193.13      213.45     17.82 o 
  -6   1   1       17.50       30.85      7.95 o 
  -5   1   1      809.77      883.28     24.19 o 
  -4   1   1     1347.81     1197.06     16.05 o 
  -3   1   1      361.69      367.40      8.29 o 
  -2   1   1     8065.66     8450.21    177.31 o 
  -1   1   1     2277.97     2708.37    418.75 o 
   0   1   1    31650.34    25780.87    567.22 o 
   1   1   1    17539.86    18756.60    234.91 o 
   2   1   1       40.60       22.86      2.42 o 
   3   1   1     1065.05      969.01     11.16 o 
   4   1   1     1825.12     1907.15     28.15 o 
   5   1   1     2954.79     2860.75     59.77 o 
   6   1   1     2886.87     2865.18    135.25 o 
   7   1   1      940.71      918.12     89.45 o 
   8   1   1      413.34      392.92     35.63 o 
   9   1   1      360.40      407.45     43.26 o 
  -8   2   1      227.23      230.83     20.82 o 
  -7   2   1      824.76      871.79     54.44 o 
  -6   2   1     2973.74     2993.60     93.45 o 
  -5   2   1     2691.26     2699.76     66.04 o 
  -4   2   1     4844.33     4721.47    113.51 o 
  -3   2   1     9431.70     9374.55    131.19 o 
  -2   2   1    17415.54    18208.41    289.51 o 
  -1   2   1     3887.19     4611.67     74.33 o 
   0   2   1    25624.97    26919.50    263.60 o 
   1   2   1     8130.90     9002.63     46.81 o 
   2   2   1       90.46      126.20     27.49 o 
   3   2   1     1831.53     1787.98     17.81 o 
   4   2   1     1721.99     1747.99     27.64 o 
   5   2   1     1534.09     1407.29     25.78 o 
   6   2   1     2426.38     2316.84    143.43 o 
   7   2   1      455.08      483.02     29.63 o 
   8   2   1      783.74      783.67     81.74 o 
   9   2   1      139.70      199.84     43.18 o 
  -8   3   1       11.71       15.12     12.02 o 
  -7   3   1      309.31      308.42     34.29 o 
  -6   3   1      279.67      258.80     53.81 o 
  -5   3   1       24.84       30.60      5.51 o 
  -4   3   1     3198.38     3433.95     65.89 o 
  -3   3   1     4051.24     4453.97     40.17 o 
  -2   3   1     1173.22     1216.34     14.75 o 
  -1   3   1     1148.66     1561.67     26.01 o 
   0   3   1      152.02      240.20      9.35 o 
   1   3   1      860.18     1212.29     25.93 o 
   2   3   1     4489.23     3827.02     67.76 o 
   3   3   1       59.11       65.33      3.83 o 
   4   3   1        4.71        2.86      2.14 o 
   5   3   1        5.56        6.73      2.87 o 
   6   3   1      298.78      314.18     16.10 o 
   7   3   1      352.84      332.45     26.22 o 
   8   3   1       92.88       86.53     32.31 o 
   9   3   1       67.72       71.59     35.71 o 
  -8   4   1      221.19      216.27     20.74 o 
  -7   4   1      210.82      206.77     20.27 o 
  -6   4   1      455.65      448.79     21.05 o 
  -5   4   1      903.13      893.31     28.50 o 
  -4   4   1     2411.28     2442.13     43.75 o 
  -3   4   1     6503.50     6850.71    166.84 o 
  -2   4   1     4726.41     4756.63     77.84 o 
  -1   4   1      112.12       78.44      6.62 o 
   0   4   1     5591.04     5830.85    227.19 o 
   1   4   1      610.27      526.06      9.26 o 
   2   4   1     1624.46     1919.62     19.20 o 
   3   4   1     7451.00     6634.31     96.30 o 
   4   4   1     5300.80     5075.20     67.54 o 
   5   4   1     1808.29     1841.63     42.33 o 
   6   4   1     1708.05     1662.63     75.32 o 
   7   4   1     1033.62     1101.15     61.85 o 
   8   4   1     1535.65     1624.05     78.73 o 
   9   4   1      531.18      521.76     55.68 o 
  -8   5   1      463.76      497.00     33.88 o 
  -7   5   1     1009.00      907.27     47.92 o 
  -6   5   1     1892.53     1844.76     59.50 o 
  -5   5   1     2014.62     2064.63     49.29 o 
  -4   5   1      722.19      745.56     15.41 o 
  -3   5   1     6046.99     6681.64    133.78 o 
  -2   5   1    17983.19    19897.91    346.67 o 
  -1   5   1    15629.83    15633.78    353.64 o 
   0   5   1     5302.18     5962.52    166.20 o 
   1   5   1     1156.99     1250.45     25.97 o 
   2   5   1     3187.94     3034.59     29.14 o 
   3   5   1     6736.69     6567.49     65.38 o 
   4   5   1     3498.37     3178.35    116.73 o 
   5   5   1     1940.07     1909.18     43.01 o 
   6   5   1      412.14      407.86     53.73 o 
   7   5   1      310.45      327.32     27.31 o 
   8   5   1      492.01      592.05     54.71 o 
   9   5   1      191.87      203.90     45.29 o 
  -8   6   1      100.40      100.51     19.80 o 
  -7   6   1      166.19      170.78     13.99 o 
  -6   6   1      139.26      150.14     12.15 o 
  -5   6   1      617.87      584.28     17.68 o 
  -4   6   1      267.44      260.84     10.40 o 
  -3   6   1      104.25      126.57      7.12 o 
  -2   6   1     1659.01     2026.94     49.30 o 
  -1   6   1     5768.49     6560.44    196.69 o 
   0   6   1       65.74       82.59      6.31 o 
   1   6   1      168.95      175.04      9.65 o 
   2   6   1      642.85      798.75     20.34 o 
   3   6   1      501.08      522.09     95.60 o 
   4   6   1      696.37      602.03     14.58 o 
   5   6   1      117.69      148.38     17.05 o 
   6   6   1      260.40      275.18     23.96 o 
   7   6   1       23.08       19.54     12.14 o 
   8   6   1       81.09       42.70     28.73 o 
   9   6   1       82.28       89.12     37.50 o 
  -7   7   1      281.26      331.07     19.97 o 
  -6   7   1      758.64      805.71     30.54 o 
  -5   7   1      349.34      339.31     19.61 o 
  -4   7   1       73.74       76.14      7.94 o 
  -3   7   1     2735.09     2698.86     78.70 o 
  -2   7   1     3722.24     4012.16    127.23 o 
  -1   7   1     6479.34     7050.13    200.69 o 
   0   7   1     9268.30    10170.22    404.10 o 
   1   7   1     4377.38     5046.96    174.89 o 
   2   7   1     5618.42     5977.14    115.80 o 
   3   7   1     4737.73     4844.02     43.07 o 
   4   7   1     2369.41     2312.85     44.92 o 
   5   7   1     3097.64     3036.20     89.77 o 
   6   7   1     1996.58     2064.74     51.69 o 
   7   7   1      777.33      817.54     38.33 o 
   8   7   1      402.32      469.97     49.68 o 
   9   7   1      272.18      335.23     52.76 o 
  -7   8   1      985.57      925.92     42.68 o 
  -6   8   1     1387.04     1354.96     54.95 o 
  -5   8   1      887.16      906.02     39.44 o 
  -4   8   1     1097.20     1203.06     26.74 o 
  -3   8   1     2718.65     2651.05     62.61 o 
  -2   8   1     2314.99     2476.55     72.73 o 
  -1   8   1     1707.91     1735.13     72.73 o 
   0   8   1     3058.65     3513.69    150.83 o 
   1   8   1     5641.98     6259.77    234.22 o 
   2   8   1     4579.84     4720.28    119.93 o 
   3   8   1     3131.13     3119.91     37.16 o 
   4   8   1      559.50      316.57    259.18 o 
   5   8   1      791.67      800.08     32.16 o 
   6   8   1      748.11      766.31     35.18 o 
   7   8   1      542.07      475.18     32.71 o 
   8   8   1      116.34      118.47     24.01 o 
  -6   9   1       50.65       51.25     13.25 o 
  -5   9   1       34.45       46.67     10.05 o 
  -4   9   1      226.39      246.05     14.11 o 
  -3   9   1       26.94       30.67      6.19 o 
  -2   9   1      165.77      191.35     12.77 o 
  -1   9   1      361.97      348.54     14.62 o 
   0   9   1      216.83      182.35     10.66 o 
   1   9   1       40.85       59.13      7.21 o 
   2   9   1       20.47       19.82      7.01 o 
   3   9   1        2.08       10.50      6.06 o 
   4   9   1       17.00        8.13      8.52 o 
   5   9   1      125.17      146.24     18.03 o 
   6   9   1      239.16      226.85     24.00 o 
   7   9   1      116.72      111.37     21.32 o 
   8   9   1      201.23      276.11     30.86 o 
  -6  10   1      174.92      194.62     18.29 o 
  -5  10   1      421.34      409.95     32.50 o 
  -4  10   1     2254.95     2174.82     76.43 o 
  -3  10   1     1634.62     1707.98     72.82 o 
  -2  10   1     1105.85     1142.81     52.79 o 
  -1  10   1     2443.94     2439.33    121.00 o 
   0  10   1     1221.15     1300.84     53.45 o 
   1  10   1     2599.81     2846.93    125.50 o 
   2  10   1     2733.59     2691.37     96.41 o 
   3  10   1     1876.31     1764.63     39.28 o 
   4  10   1     1331.88     1409.76     61.85 o 
   5  10   1     1366.19     1405.70     65.59 o 
   6  10   1     1162.02     1094.45     42.49 o 
   7  10   1      897.68      806.11     40.26 o 
   8  10   1      382.94      422.28     35.98 o 
  -5  11   1      947.29      939.28     64.28 o 
  -4  11   1     1701.67     1587.59     74.29 o 
  -3  11   1     1115.69     1129.22     39.19 o 
  -2  11   1      955.68      999.23     47.71 o 
  -1  11   1     1703.23     1782.64     62.49 o 
   0  11   1     1915.26     2190.24     91.95 o 
   1  11   1     1816.01     1837.16     87.19 o 
   2  11   1     1507.13     1367.87     53.22 o 
   3  11   1     1136.34     1137.35     56.82 o 
   4  11   1     1397.25     1419.66     65.75 o 
   5  11   1      380.87      355.20     41.40 o 
   6  11   1      159.44      143.83     32.63 o 
   7  11   1      102.95       70.13     29.22 o 
   8  11   1       22.78       15.49     20.54 o 
  -5  12   1       12.59       36.93     18.83 o 
  -4  12   1       29.05       20.28     15.41 o 
  -3  12   1       77.84       65.51     14.13 o 
  -2  12   1       36.35       41.25     10.29 o 
  -1  12   1       91.26       54.92     10.60 o 
   0  12   1       17.07        0.00      7.96 o 
   1  12   1       16.87       30.95     10.62 o 
   2  12   1       96.30       81.40     12.19 o 
   3  12   1       88.83       55.03     22.40 o 
   4  12   1      271.73      234.58     35.55 o 
   5  12   1      177.88      188.96     35.88 o 
   6  12   1      201.18      187.02     37.18 o 
   7  12   1      225.98      220.46     41.56 o 
  -4  13   1      490.96      493.17     69.08 o 
  -3  13   1      679.95      729.30    105.20 o 
  -2  13   1     1207.05     1208.80     67.41 o 
  -1  13   1     1255.99     1238.48     65.47 o 
   0  13   1     1648.89     1699.90     82.10 o 
   1  13   1     1667.19     1745.14     71.90 o 
   2  13   1      762.35      848.91     56.82 o 
   3  13   1      799.70      737.83     55.36 o 
   4  13   1     1066.81     1046.44     63.96 o 
   5  13   1      770.08      662.83     55.52 o 
   6  13   1      632.27      610.88     55.52 o 
   7  13   1      226.44      186.53     42.05 o 
  -3  14   1      427.09      419.96     58.04 o 
  -2  14   1      433.64      461.52     30.92 o 
  -1  14   1      392.96      392.93     21.00 o 
   0  14   1      330.70      328.36     22.25 o 
   1  14   1      297.61      300.16     20.70 o 
   2  14   1      333.82      372.57     45.29 o 
   3  14   1      562.68      531.01     53.25 o 
   4  14   1      515.62      468.84     51.14 o 
   5  14   1       57.32       27.11     28.41 o 
   6  14   1       29.13       38.47     30.68 o 
  -2  15   1       37.70       45.44     17.62 o 
  -1  15   1       67.93       62.93     21.92 o 
   0  15   1      203.64      218.15     21.01 o 
   1  15   1       46.30       45.60     14.11 o 
   2  15   1      149.91       95.94     34.74 o 
   3  15   1      641.60      660.56     59.25 o 
   4  15   1      116.48      134.09     39.12 o 
   5  15   1        1.45        0.00     26.46 o 
  -1  16   1      316.45      348.28     32.33 o 
   0  16   1      559.77      576.03     42.53 o 
   1  16   1      785.34      760.08     64.12 o 
   2  16   1      662.92      642.54     60.72 o 
   3  16   1      600.90      607.96     61.53 o 
   4  16   1      442.24      477.28     58.28 o 
  -2 -16   2      271.97      238.80     48.21 o 
  -1 -16   2      205.22      235.56     46.10 o 
  -4 -15   2        0.41       16.07     31.98 o 
  -3 -15   2       33.20       15.75     32.47 o 
  -2 -15   2       51.22       25.97     31.66 o 
  -1 -15   2        6.35        0.00     27.92 o 
   0 -15   2        0.26       11.47     15.31 o 
   1 -15   2       86.32       83.44     27.11 o 
  -5 -14   2      298.57      230.85     45.78 o 
  -4 -14   2      182.47      176.95     40.26 o 
  -3 -14   2      395.87      479.39     52.76 o 
  -2 -14   2      957.02      973.55     65.75 o 
  -1 -14   2     1012.41     1043.36     66.88 o 
   0 -14   2     1133.05     1158.16     56.40 o 
   1 -14   2     1083.98     1028.06    137.01 o 
   2 -14   2      712.84      792.64     82.55 o 
   3 -14   2      680.42      760.68    126.46 o 
  -6 -13   2      467.74      562.67     56.82 o 
  -5 -13   2      318.37      220.13     41.40 o 
  -4 -13   2      429.32      387.67     48.05 o 
  -3 -13   2      181.52      255.36     40.42 o 
  -2 -13   2      341.58      354.06     43.99 o 
  -1 -13   2     1080.63     1080.70     44.27 o 
   0 -13   2      677.41      632.89     33.77 o 
   1 -13   2      620.51      599.17     29.45 o 
   2 -13   2      668.22      688.09     65.50 o 
   3 -13   2      170.66      177.54     28.08 o 
   4 -13   2       63.43       61.66     20.43 o 
  -7 -12   2        5.68        0.00     27.11 o 
  -6 -12   2        3.58       29.22     28.57 o 
  -5 -12   2       14.08       33.28     25.81 o 
  -4 -12   2        0.16       20.13     23.70 o 
  -3 -12   2       36.21       39.77     25.65 o 
  -2 -12   2      248.62      206.01     34.90 o 
  -1 -12   2      113.55      107.93     15.07 o 
   0 -12   2      516.40      513.40     21.91 o 
   1 -12   2      535.18      518.69     21.14 o 
   2 -12   2       59.81       54.61     12.90 o 
   3 -12   2      429.29      413.30     57.47 o 
   4 -12   2      293.35      289.11     45.13 o 
  -7 -11   2      388.55      361.98     34.25 o 
  -6 -11   2      891.29      898.23     63.64 o 
  -5 -11   2      699.06      747.25     56.01 o 
  -4 -11   2      897.84      923.55     58.93 o 
  -3 -11   2      874.40      860.56     52.92 o 
  -2 -11   2     1181.75     1232.05     92.86 o 
  -1 -11   2      772.51      718.87     41.03 o 
   0 -11   2     1353.09     1436.88     48.81 o 
   1 -11   2     2591.70     2558.81     87.94 o 
   2 -11   2     2483.22     2483.92    128.65 o 
   3 -11   2     1267.02     1284.50     53.43 o 
   4 -11   2      586.09      551.50     39.94 o 
   5 -11   2      548.47      517.25     71.67 o 
  -7 -10   2      221.55      201.68     27.94 o 
  -6 -10   2      585.84      570.57     38.39 o 
  -5 -10   2     1077.76     1096.08     41.70 o 
  -4 -10   2     1391.81     1428.83     42.67 o 
  -3 -10   2      344.68      287.02     33.44 o 
  -2 -10   2      564.21      556.46     34.66 o 
  -1 -10   2      821.08      870.92     26.56 o 
   0 -10   2       24.05       29.03      7.63 o 
   1 -10   2        3.54        5.02      6.35 o 
   2 -10   2      189.43      210.36     16.38 o 
   3 -10   2      281.42      242.76     18.83 o 
   4 -10   2      869.48      770.80     57.02 o 
   5 -10   2      251.39      267.28     28.40 o 
   6 -10   2       13.20        8.72     17.34 o 
  -8  -9   2       25.60       35.53     18.73 o 
  -7  -9   2        4.42        0.00     16.81 o 
  -6  -9   2      255.63      286.86     27.55 o 
  -5  -9   2       40.44       29.66     13.68 o 
  -4  -9   2       10.20       18.20     10.59 o 
  -3  -9   2       85.50      113.24     14.85 o 
  -2  -9   2      344.42      364.54     20.43 o 
  -1  -9   2        2.37        8.74      5.19 o 
   0  -9   2      759.82      762.90     33.58 o 
   1  -9   2     2352.85     2471.83     75.58 o 
   2  -9   2     3069.49     3163.84     84.82 o 
   3  -9   2      759.09      850.07     31.33 o 
   4  -9   2      269.21      267.83     20.14 o 
   5  -9   2      706.60      673.87     43.12 o 
   6  -9   2      533.95      576.07     38.27 o 
  -8  -8   2      175.90      172.74     23.36 o 
  -7  -8   2      360.42      357.43     25.74 o 
  -6  -8   2      945.06      924.12     65.34 o 
  -5  -8   2     1692.48     1584.42     45.47 o 
  -4  -8   2     2252.70     2305.78     49.97 o 
  -3  -8   2     1556.67     1603.39    148.21 o 
  -2  -8   2     2902.63     2655.64     89.65 o 
  -1  -8   2     3894.44     4164.02    110.16 o 
   0  -8   2     6495.93     6813.84    166.60 o 
   1  -8   2     2435.05     2205.08     69.97 o 
   2  -8   2     3192.05     2922.50     77.51 o 
   3  -8   2     3118.18     3082.77    124.99 o 
   4  -8   2     1442.47     1402.16     47.95 o 
   5  -8   2     1455.35     1437.18     40.74 o 
   6  -8   2     1656.39     1629.05     62.75 o 
   7  -8   2      588.17      555.61     30.06 o 
  -8  -7   2      164.11      143.05     21.41 o 
  -7  -7   2      721.73      687.92     53.25 o 
  -6  -7   2      681.50      748.85     58.28 o 
  -5  -7   2      765.03      785.16     33.07 o 
  -4  -7   2      660.25      633.28     27.45 o 
  -3  -7   2     1798.07     1951.18    125.17 o 
  -2  -7   2     6283.78     6527.78    170.43 o 
  -1  -7   2     3677.65     3844.91     74.77 o 
   0  -7   2      154.51      165.56      7.00 o 
   1  -7   2      138.94       93.49     12.12 o 
   2  -7   2      328.47      295.36     10.13 o 
   3  -7   2      573.43      590.55     17.87 o 
   4  -7   2       63.67       63.41      6.28 o 
   5  -7   2        2.48       10.85      6.06 o 
   6  -7   2       91.47       80.26     11.52 o 
   7  -7   2       38.97       49.60     13.36 o 
  -8  -6   2       59.31       52.72     22.27 o 
  -7  -6   2       78.24       98.90     17.32 o 
  -6  -6   2       10.28        5.64     10.77 o 
  -5  -6   2       82.62      128.76     17.22 o 
  -4  -6   2      601.76      558.25     25.41 o 
  -3  -6   2      469.97      556.57     33.01 o 
  -2  -6   2     3709.31     3334.55    351.75 o 
  -1  -6   2     4742.56     4873.83     90.00 o 
   0  -6   2     1894.85     1648.74     33.15 o 
   1  -6   2      840.64      719.30     20.15 o 
   2  -6   2     3562.84     3883.46     74.00 o 
   3  -6   2     1512.70     1585.97     39.46 o 
   4  -6   2     2074.25     1966.97     48.99 o 
   5  -6   2     1746.39     1761.91     47.70 o 
   6  -6   2      592.97      604.12     19.32 o 
   7  -6   2      288.77      317.25     17.09 o 
  -9  -5   2      236.76      208.77     47.24 o 
  -8  -5   2      769.68      692.39     40.20 o 
  -7  -5   2     1870.24     1852.28     60.16 o 
  -6  -5   2     1235.88     1145.11     32.75 o 
  -5  -5   2     3583.09     3521.29     61.17 o 
  -4  -5   2     5307.63     5073.10     66.73 o 
  -3  -5   2     6223.97     6408.93    228.17 o 
  -2  -5   2     7139.46     7543.00    149.36 o 
  -1  -5   2     9903.60    10044.86    170.64 o 
   0  -5   2     8321.37     8018.07     90.54 o 
   1  -5   2     8875.19     8955.88    106.26 o 
   2  -5   2     1507.21     1390.67     23.40 o 
   3  -5   2     2552.12     2331.47     35.92 o 
   4  -5   2     3576.02     3554.83     75.48 o 
   5  -5   2     1671.87     1635.21     51.23 o 
   6  -5   2      786.08      768.94     26.31 o 
   7  -5   2      657.63      634.14     29.36 o 
   8  -5   2      472.48      526.06     51.03 o 
  -9  -4   2      165.42      191.72     45.46 o 
  -8  -4   2      183.02      257.31     43.18 o 
  -7  -4   2      285.08      331.86     28.38 o 
  -6  -4   2     1305.56     1293.02     39.19 o 
  -5  -4   2     1310.80     1243.14     30.66 o 
  -4  -4   2      228.67      234.80     17.96 o 
  -3  -4   2     4731.32     4656.47    108.69 o 
  -2  -4   2     2820.91     3008.53     76.82 o 
  -1  -4   2     1645.63     1784.90     32.24 o 
   0  -4   2     1817.63     1650.61     20.37 o 
   1  -4   2     1367.91     1247.25     21.22 o 
   2  -4   2      578.71      633.07      9.36 o 
   3  -4   2       15.78       27.00      4.07 o 
   4  -4   2      222.21      217.71      9.67 o 
   5  -4   2      262.97      242.56     10.78 o 
   6  -4   2        8.97       13.72      6.29 o 
   7  -4   2        7.45       21.88      8.11 o 
   8  -4   2        6.54        7.82     11.43 o 
  -9  -3   2        6.52       20.13     28.08 o 
  -8  -3   2       18.35       13.96     25.65 o 
  -7  -3   2      733.72      657.15     34.76 o 
  -6  -3   2     1717.99     1684.40     45.88 o 
  -5  -3   2     2003.86     1845.24     55.08 o 
  -4  -3   2      438.45      454.67     17.66 o 
  -3  -3   2        8.25       60.55      9.55 o 
  -2  -3   2     8747.95     9122.09    136.93 o 
  -1  -3   2     3439.15     2886.78     44.56 o 
   0  -3   2     1100.04      850.93     42.98 o 
   1  -3   2     7709.02     7792.37     75.41 o 
   2  -3   2     1078.59      935.82     16.92 o 
   3  -3   2     2958.84     2693.98     29.55 o 
   4  -3   2     6628.94     6537.00    113.74 o 
   5  -3   2     1432.23     1387.24     45.90 o 
   6  -3   2     1261.21     1248.73     36.84 o 
   7  -3   2     1817.61     1813.52     75.51 o 
   8  -3   2      722.33      738.50     81.12 o 
  -9  -2   2      472.73      485.88     54.55 o 
  -8  -2   2     1087.00     1050.18     65.26 o 
  -7  -2   2     1260.78     1052.22    234.66 o 
  -6  -2   2     2074.25     2183.99    126.06 o 
  -5  -2   2     2672.64     2494.57     48.18 o 
  -4  -2   2     4830.50     4880.97    123.70 o 
  -3  -2   2    22710.37    22816.91    732.78 o 
  -2  -2   2     3186.62     3614.88     89.69 o 
  -1  -2   2       48.17       55.79      2.75 o 
   0  -2   2    14512.10    14930.31    544.87 o 
   1  -2   2    10669.00     9925.11     84.06 o 
   2  -2   2     1784.75     1538.28     18.55 o 
   3  -2   2     3659.25     3431.16     41.98 o 
   4  -2   2     3630.61     3709.05     63.37 o 
   5  -2   2     3707.83     3655.66     80.10 o 
   6  -2   2     1513.99     1467.58     35.86 o 
   7  -2   2      825.05      764.77     41.33 o 
   8  -2   2      413.44      435.44     25.49 o 
  -9  -1   2      230.91      350.33     51.62 o 
  -8  -1   2      354.73      381.50     46.10 o 
  -7  -1   2      469.89      476.63     44.81 o 
  -6  -1   2     1536.85     1346.68    129.02 o 
  -5  -1   2       36.79       46.89      6.92 o 
  -4  -1   2      264.08      271.79      9.73 o 
  -3  -1   2     4515.94     4747.31     64.04 o 
  -2  -1   2    22017.54    24161.39    788.46 o 
  -1  -1   2    27607.79    25391.69    936.08 o 
   0  -1   2     1094.60     1610.44     47.67 o 
   1  -1   2     7971.02     8999.54     95.14 o 
   2  -1   2       14.96       20.27      2.80 o 
   3  -1   2     1515.28     1340.05     15.60 o 
   4  -1   2      176.92      146.21      7.23 o 
   5  -1   2      146.68      140.81      9.50 o 
   6  -1   2       12.82       13.75      5.11 o 
   7  -1   2      166.62      162.86     16.45 o 
   8  -1   2       64.02       64.15     14.34 o 
   9  -1   2       14.56        7.27     15.69 o 
  -9   0   2       78.58      112.18     36.36 o 
  -8   0   2      178.53      281.98     42.53 o 
  -7   0   2      162.92      188.67     21.54 o 
  -6   0   2      172.40      122.89     47.03 o 
  -5   0   2      461.28      324.17     68.91 o 
  -4   0   2      734.91      707.24     81.49 o 
  -3   0   2     4167.98     4572.59     65.74 o 
  -2   0   2     2330.97     2075.64     32.69 o 
  -1   0   2     1794.19     2520.78     96.58 o 
   0   0   2     6257.39     4782.02    141.56 o 
   1   0   2     4576.89     5629.89     50.79 o 
   2   0   2       83.75       81.00      3.64 o 
   3   0   2     8455.41     7562.76    342.72 o 
   4   0   2     5591.67     5359.71     79.26 o 
   5   0   2     2537.55     2523.28     55.82 o 
   6   0   2     1884.14     1834.63     66.79 o 
   7   0   2     1576.94     1661.65    141.02 o 
   8   0   2      707.66      771.69    114.12 o 
   9   0   2      346.95      332.85     82.23 o 
  -9   1   2      488.77      483.04     35.90 o 
  -8   1   2     1164.98     1163.08     46.50 o 
  -7   1   2      776.47      850.41     36.64 o 
  -6   1   2     1298.34     1181.66     38.50 o 
  -5   1   2     1412.62     1351.05     59.52 o 
  -4   1   2    11062.53    11405.10    206.20 o 
  -3   1   2    15111.90    15029.38    348.19 o 
  -2   1   2     6261.79     6613.65     48.21 o 
  -1   1   2     6541.96     8537.54    103.37 o 
   0   1   2    20184.53    17859.68    129.44 o 
   1   1   2     7532.57     8911.53     89.42 o 
   2   1   2      346.77      317.84      6.04 o 
   3   1   2     1278.86     1267.16     14.89 o 
   4   1   2     5185.38     5077.55    102.49 o 
   5   1   2     2010.98     1729.34     90.77 o 
   6   1   2     1674.98     1454.83     56.88 o 
   7   1   2      300.45      309.21     39.45 o 
   8   1   2      204.50      184.48     23.87 o 
   9   1   2      214.97      223.32     30.76 o 
  -8   2   2      176.54      193.28     24.43 o 
  -7   2   2        9.47       20.92     10.06 o 
  -6   2   2      814.27      795.29     22.58 o 
  -5   2   2     1438.39     1531.56     24.56 o 
  -4   2   2     1038.88     1000.70     67.23 o 
  -3   2   2        6.94       12.90      3.56 o 
  -2   2   2     4698.95     5283.46     54.71 o 
  -1   2   2      213.18      192.89      5.81 o 
   0   2   2      167.27       79.33      4.03 o 
   1   2   2     5863.32     7008.88     33.61 o 
   2   2   2    27887.27    26816.81    173.43 o 
   3   2   2       54.45       58.21      4.03 o 
   4   2   2      142.67      149.83      5.40 o 
   5   2   2       82.65       98.71      5.68 o 
   6   2   2      321.13      329.72     18.91 o 
   7   2   2      388.96      366.63     26.84 o 
   8   2   2       22.08       17.77     13.76 o 
   9   2   2       27.89       19.27     17.92 o 
  -8   3   2        1.87        2.79     11.36 o 
  -7   3   2      121.19      104.66     14.94 o 
  -6   3   2     1916.90     1872.09     33.36 o 
  -5   3   2     1443.34     1501.77     27.94 o 
  -4   3   2     3008.05     3049.09     63.06 o 
  -3   3   2     4281.35     4416.63     62.63 o 
  -2   3   2     9042.07     9304.40    166.24 o 
  -1   3   2     3133.84     2816.88     49.46 o 
   0   3   2     3255.79     3844.95     53.98 o 
   1   3   2     7791.75     7629.44     37.36 o 
   2   3   2       67.86       96.54      5.30 o 
   3   3   2      403.39      256.44     11.10 o 
   4   3   2     2393.71     2406.19     35.13 o 
   5   3   2     1956.50     1835.82     22.86 o 
   6   3   2     3806.04     3597.08    353.50 o 
   7   3   2      942.51      921.62     70.05 o 
   8   3   2      528.90      473.31     43.75 o 
   9   3   2      517.18      595.62     59.74 o 
  -8   4   2      140.18      164.40     19.66 o 
  -7   4   2      184.22      168.51     17.26 o 
  -6   4   2     3060.83     3167.43     74.60 o 
  -5   4   2     2946.62     3071.87     44.26 o 
  -4   4   2     2101.53     2032.84     54.39 o 
  -3   4   2     5525.72     5841.46     82.44 o 
  -2   4   2     6336.90     6911.25    148.89 o 
  -1   4   2     8734.04     8546.72    187.29 o 
   0   4   2     4723.02     5361.30    110.61 o 
   1   4   2      498.48      579.59     14.57 o 
   2   4   2     8247.86     8387.40     68.42 o 
   3   4   2     5529.99     5510.79     48.51 o 
   4   4   2     1970.65     1793.99     24.06 o 
   5   4   2      650.89      582.95     13.28 o 
   6   4   2     1056.71     1106.89     42.41 o 
   7   4   2      110.35      111.20     29.06 o 
   8   4   2      144.05      156.33     36.20 o 
   9   4   2       57.16       87.01     37.18 o 
  -8   5   2       53.20       41.33     13.80 o 
  -7   5   2      150.04      155.97     17.56 o 
  -6   5   2      209.40      267.03     14.56 o 
  -5   5   2       75.19       91.65      9.08 o 
  -4   5   2       15.71       30.81      5.14 o 
  -3   5   2      349.13      432.81     53.76 o 
  -2   5   2       63.87       97.47      5.60 o 
  -1   5   2     3181.47     2900.57     81.36 o 
   0   5   2      229.99      189.81      7.69 o 
   1   5   2     2080.89     2130.63     28.53 o 
   2   5   2       20.76       25.16      3.60 o 
   3   5   2       56.75       56.20      5.00 o 
   4   5   2       93.57       76.27      5.54 o 
   5   5   2      586.98      585.12     21.72 o 
   6   5   2     1514.07     1382.97     40.79 o 
   7   5   2      228.81      293.67     39.12 o 
   8   5   2      170.18      155.85     36.69 o 
   9   5   2      215.01      271.92     47.89 o 
  -8   6   2      156.60      151.97     23.17 o 
  -7   6   2      470.58      460.09     37.73 o 
  -6   6   2      504.35      529.62     18.96 o 
  -5   6   2      290.20      309.49     14.29 o 
  -4   6   2      975.34      899.59     24.65 o 
  -3   6   2     2218.01     2346.10     65.83 o 
  -2   6   2     3819.64     4180.71    121.80 o 
  -1   6   2     7424.01     7856.71    233.18 o 
   0   6   2     9025.79    10057.44    347.56 o 
   1   6   2     1382.26     1667.61     54.17 o 
   2   6   2     4262.98     4368.33     30.94 o 
   3   6   2     3819.80     3469.24     32.38 o 
   4   6   2     2233.64     2037.48     26.55 o 
   5   6   2     2623.40     2837.71     62.99 o 
   6   6   2     1796.83     1799.97     46.63 o 
   7   6   2      270.12      283.27     25.56 o 
   8   6   2      823.32      855.69     62.50 o 
   9   6   2      590.96      653.42     62.50 o 
  -7   7   2      847.44      836.43     39.30 o 
  -6   7   2      698.46      775.05     25.23 o 
  -5   7   2      910.19      900.31     24.59 o 
  -4   7   2     2079.49     2015.60     58.77 o 
  -3   7   2     2631.38     2703.36     66.37 o 
  -2   7   2     2896.12     3502.28     91.32 o 
  -1   7   2     4547.99     4671.62    165.87 o 
   0   7   2      605.27      484.39     13.52 o 
   1   7   2      956.84     1124.15     39.27 o 
   2   7   2     2371.04     2543.30     25.33 o 
   3   7   2     1858.59     1752.88     21.72 o 
   4   7   2        7.38       10.68      4.64 o 
   5   7   2      175.61      216.76     19.50 o 
   6   7   2      439.79      446.63     28.74 o 
   7   7   2      379.61      338.54     28.27 o 
   8   7   2      121.70      145.78     35.07 o 
   9   7   2       15.30        0.00     28.08 o 
  -7   8   2       45.35       67.56     14.99 o 
  -6   8   2       56.17       72.16     12.79 o 
  -5   8   2       25.66       23.55      8.62 o 
  -4   8   2      223.76      270.35     13.01 o 
  -3   8   2       37.58       47.32      6.76 o 
  -2   8   2     1222.34     1213.88     37.85 o 
  -1   8   2        7.82       14.04      5.60 o 
   0   8   2     1105.97     1118.18     52.02 o 
   1   8   2     1512.33     1716.08     74.84 o 
   2   8   2      346.23      364.69     11.65 o 
   3   8   2      292.50      297.37     11.24 o 
   4   8   2      568.94      424.15    134.39 o 
   5   8   2      229.07      187.08     19.17 o 
   6   8   2      240.58      277.64     24.91 o 
   7   8   2      148.63      171.56     23.44 o 
   8   8   2      335.46      395.46     49.68 o 
  -6   9   2      451.95      413.26     23.79 o 
  -5   9   2     1072.46     1045.45     43.04 o 
  -4   9   2     1039.30     1045.95     33.55 o 
  -3   9   2     1457.05     1570.04     46.06 o 
  -2   9   2     3259.65     3330.24    109.07 o 
  -1   9   2     3584.11     3611.56    128.57 o 
   0   9   2     1236.18     1319.52     46.09 o 
   1   9   2     3358.61     3722.94    143.12 o 
   2   9   2     5571.82     5644.76    148.59 o 
   3   9   2     3830.67     3730.70     35.03 o 
   4   9   2     1531.16     1695.46     40.68 o 
   5   9   2     1248.27     1220.82     38.81 o 
   6   9   2      601.73      636.39     33.07 o 
   7   9   2      728.02      795.02     38.51 o 
   8   9   2      546.14      611.86     56.33 o 
  -6  10   2      477.39      444.20     36.13 o 
  -5  10   2      461.67      449.49     26.32 o 
  -4  10   2      557.71      602.80     20.81 o 
  -3  10   2      716.87      750.15     20.55 o 
  -2  10   2      961.06     1039.26     48.88 o 
  -1  10   2     1255.91     1327.31     49.46 o 
   0  10   2      462.23      488.75     16.99 o 
   1  10   2     2001.44     2170.51     75.12 o 
   2  10   2     2701.75     2706.67    100.94 o 
   3  10   2      821.67      856.23     31.09 o 
   4  10   2      756.15      722.41     46.27 o 
   5  10   2     1036.56      681.35    226.63 o 
   6  10   2       45.20       38.28     15.75 o 
   7  10   2        1.97        0.00     15.50 o 
   8  10   2        0.69       25.05     19.44 o 
  -5  11   2       22.42       30.45     11.16 o 
  -4  11   2       22.10       30.92      9.28 o 
  -3  11   2      521.01      499.68     23.85 o 
  -2  11   2      289.57      266.30     16.05 o 
  -1  11   2      234.20      220.96     14.43 o 
   0  11   2      373.33      308.93     16.61 o 
   1  11   2      556.17      603.48     19.97 o 
   2  11   2      243.42      248.11     15.78 o 
   3  11   2      277.90      238.38     25.65 o 
   4  11   2      271.21      263.32     34.74 o 
   5  11   2      394.65      441.73     43.67 o 
   6  11   2      545.25      558.77     48.21 o 
   7  11   2      315.49      249.35     40.10 o 
   8  11   2      109.11      121.53     25.28 o 
  -5  12   2      430.33      449.50     54.55 o 
  -4  12   2      879.43      904.60    131.33 o 
  -3  12   2     1354.38     1417.33    101.15 o 
  -2  12   2     1270.62     1257.25     61.67 o 
  -1  12   2     2328.35     2322.50    108.47 o 
   0  12   2     2151.63     2381.77    103.47 o 
   1  12   2     2496.70     2708.83    119.77 o 
   2  12   2     3048.12     2982.06     66.34 o 
   3  12   2     2137.11     1992.88     76.30 o 
   4  12   2     2034.95     1983.63     79.22 o 
   5  12   2     1004.20      964.62     60.39 o 
   6  12   2      260.36      243.35     38.96 o 
   7  12   2      377.99      342.05     46.10 o 
  -4  13   2      369.52      377.35     32.74 o 
  -3  13   2      588.00      556.84     34.27 o 
  -2  13   2      511.03      588.94     23.63 o 
  -1  13   2       42.32       52.68     11.07 o 
   0  13   2      721.56      775.99     33.04 o 
   1  13   2     1572.71     1661.41    102.51 o 
   2  13   2      587.62      597.99     34.99 o 
   3  13   2      111.32      102.76     30.36 o 
   4  13   2       58.00       37.99     25.97 o 
   5  13   2       11.97        4.22     23.86 o 
   6  13   2       22.20       32.95     27.76 o 
   7  13   2       45.31       48.70     30.20 o 
  -3  14   2       26.21       23.43     17.15 o 
  -2  14   2      108.71      121.70     17.58 o 
  -1  14   2      322.50      296.12     19.10 o 
   0  14   2      174.76      165.48     17.96 o 
   1  14   2      443.40      424.85     34.67 o 
   2  14   2      402.52      383.93     46.10 o 
   3  14   2      389.64      417.70     47.73 o 
   4  14   2      576.67      456.17     48.38 o 
   5  14   2      276.24      184.91     38.96 o 
   6  14   2      216.58      169.81     39.94 o 
  -2  15   2      408.13      392.39     26.48 o 
  -1  15   2      628.47      617.67     68.31 o 
   0  15   2     1438.32     1467.02     74.64 o 
   1  15   2      959.16      859.71     32.40 o 
   2  15   2      230.04      220.62     41.07 o 
   3  15   2      572.88      737.35     61.36 o 
   4  15   2     1589.13     1587.85     82.63 o 
   5  15   2      678.68      661.70     60.39 o 
  -1  16   2       90.49       76.21     21.70 o 
   0  16   2       87.30       91.84     21.70 o 
   1  16   2       98.53       73.66     20.94 o 
   2  16   2      256.33      194.97     42.37 o 
   3  16   2       38.85       94.64     37.83 o 
   4  16   2       11.20       11.53     30.84 o 
   1  17   2      263.46      246.43     47.24 o 
   2  17   2      304.53      278.25     49.35 o 
  -3 -15   3      643.06      689.78     64.61 o 
  -2 -15   3      758.53      790.92     66.07 o 
  -1 -15   3      547.94      581.01     58.77 o 
   0 -15   3      621.40      738.81     61.04 o 
   1 -15   3      747.60      723.71     56.66 o 
  -5 -14   3      221.45      231.17     47.57 o 
  -4 -14   3      251.76      269.00     47.57 o 
  -3 -14   3      426.99      434.75     52.60 o 
  -2 -14   3      470.27      445.14     51.30 o 
  -1 -14   3      548.94      509.75     52.92 o 
   0 -14   3      463.92      483.63     35.36 o 
   1 -14   3      389.33      346.43     40.42 o 
   2 -14   3      248.68      267.58     31.49 o 
  -6 -13   3       31.42       46.59     32.95 o 
  -5 -13   3       16.69       38.64     31.33 o 
  -4 -13   3        2.91       11.53     27.27 o 
  -3 -13   3        9.99        0.00     25.49 o 
  -2 -13   3      245.36      289.78     41.72 o 
  -1 -13   3      362.09      379.39     46.27 o 
   0 -13   3       78.62       85.40     14.12 o 
   1 -13   3      233.84      201.40     18.48 o 
   2 -13   3      355.57      339.08     67.37 o 
   3 -13   3      349.00      428.51     41.88 o 
  -6 -12   3      676.70      744.82     62.50 o 
  -5 -12   3      552.44      575.82     54.38 o 
  -4 -12   3      528.04      507.64     50.81 o 
  -3 -12   3     1003.88     1082.16     65.26 o 
  -2 -12   3     1472.40     1579.73     73.05 o 
  -1 -12   3     2666.38     2602.70    100.88 o 
   0 -12   3     1799.60     1929.58     93.31 o 
   1 -12   3      835.84      806.54     31.17 o 
   2 -12   3      636.29      684.75     35.51 o 
   3 -12   3      674.79      746.72     73.62 o 
   4 -12   3      487.86      465.93     34.09 o 
  -7 -11   3      202.76      207.64     30.06 o 
  -6 -11   3      398.22      420.95     49.51 o 
  -5 -11   3      492.48      470.95     48.21 o 
  -4 -11   3      749.69      758.78     55.68 o 
  -3 -11   3      325.47      337.67     40.58 o 
  -2 -11   3      342.92      325.33     37.99 o 
  -1 -11   3     2248.57     2308.44    104.58 o 
   0 -11   3     1122.43     1142.91     60.76 o 
   1 -11   3       75.97       69.99     10.58 o 
   2 -11   3      253.15      249.01     18.82 o 
   3 -11   3      386.64      341.67     22.15 o 
   4 -11   3       15.24        1.76     15.91 o 
   5 -11   3        0.38        0.00     17.45 o 
  -7 -10   3       21.42        3.58     15.52 o 
  -6 -10   3       81.92       82.89     21.18 o 
  -5 -10   3       32.72       43.32     16.69 o 
  -4 -10   3       58.94       40.06     42.78 o 
  -3 -10   3      205.38      223.54     32.14 o 
  -2 -10   3      429.49      410.89     43.43 o 
  -1 -10   3      165.76      155.46     11.07 o 
   0 -10   3        7.06        2.41      6.06 o 
   1 -10   3      975.46      937.74     34.12 o 
   2 -10   3     1648.78     1610.69     78.22 o 
   3 -10   3      331.06      375.40     21.83 o 
   4 -10   3       78.68       75.07     17.90 o 
   5 -10   3      300.81      273.78     28.69 o 
  -8  -9   3      458.47      442.36     20.26 o 
  -7  -9   3      270.19      255.66     24.84 o 
  -6  -9   3     1008.46     1136.94     46.29 o 
  -5  -9   3     1047.26     1063.85     41.08 o 
  -4  -9   3     1173.91     1240.38     40.10 o 
  -3  -9   3     1376.57     1424.48     39.28 o 
  -2  -9   3     2683.37     2628.20     88.27 o 
  -1  -9   3     2299.35     2329.03     74.55 o 
   0  -9   3     1939.55     1977.51     43.96 o 
   1  -9   3     1646.25     1776.02     92.40 o 
   2  -9   3     2477.20     2573.52    118.40 o 
   3  -9   3     1260.99     1268.41     54.48 o 
   4  -9   3     1149.04     1127.62     57.47 o 
   5  -9   3     1129.78     1181.46     96.75 o 
   6  -9   3      595.24      623.64     67.86 o 
  -8  -8   3      338.51      351.42     29.28 o 
  -7  -8   3      215.17      205.10     25.65 o 
  -6  -8   3      212.38      169.85     30.98 o 
  -5  -8   3      404.24      426.30     28.48 o 
  -4  -8   3     1342.06     1448.96     42.01 o 
  -3  -8   3     1412.63     1478.59     59.58 o 
  -2  -8   3      193.11      160.53     10.80 o 
  -1  -8   3      280.74      264.64     10.29 o 
   0  -8   3      230.13      247.78      8.53 o 
   1  -8   3      132.45      141.19     16.00 o 
   2  -8   3      396.97      371.40     12.40 o 
   3  -8   3       40.20       42.54      8.68 o 
   4  -8   3       27.09       19.93      8.31 o 
   5  -8   3       41.89       46.51     13.42 o 
   6  -8   3        0.00        0.00     19.64 o 
  -8  -7   3        5.83       15.15     16.30 o 
  -7  -7   3        5.75        5.05     13.87 o 
  -6  -7   3      102.52      138.38     17.37 o 
  -5  -7   3      207.76      219.79     11.04 o 
  -4  -7   3     1027.01      923.66     66.07 o 
  -3  -7   3      384.86      463.40     15.07 o 
  -2  -7   3      956.64      961.55     47.61 o 
  -1  -7   3     1167.96     1023.45     27.71 o 
   0  -7   3     5836.19     5873.49     81.45 o 
   1  -7   3     3014.52     3114.14     67.99 o 
   2  -7   3     1149.98     1189.16     36.01 o 
   3  -7   3     1965.94     1924.54     73.44 o 
   4  -7   3     2309.87     2200.02     81.96 o 
   5  -7   3     1149.39     1134.08     38.80 o 
   6  -7   3      667.45      680.34     21.61 o 
   7  -7   3      231.78      237.66     21.08 o 
  -8  -6   3      150.98      166.01     27.68 o 
  -7  -6   3      500.72      484.63     27.99 o 
  -6  -6   3     1792.24     1594.09     56.54 o 
  -5  -6   3     1254.75     1184.12     39.11 o 
  -4  -6   3     1439.71     1356.65     52.44 o 
  -3  -6   3     2231.92     2703.91    182.17 o 
  -2  -6   3     4590.34     4506.50    153.14 o 
  -1  -6   3     8442.67     7909.30    100.92 o 
   0  -6   3     4115.62     3831.22     47.93 o 
   1  -6   3     1649.47     1587.34     22.44 o 
   2  -6   3     1978.45     1988.86     28.13 o 
   3  -6   3     3400.79     3563.09    127.46 o 
   4  -6   3     3064.18     2965.11     64.82 o 
   5  -6   3      919.76      902.94     24.77 o 
   6  -6   3      513.75      522.42     19.07 o 
   7  -6   3      307.61      295.13     27.23 o 
  -8  -5   3      274.64      277.13     31.33 o 
  -7  -5   3      731.34      767.85     49.84 o 
  -6  -5   3      211.44      236.72     25.11 o 
  -5  -5   3      415.10      376.12     28.05 o 
  -4  -5   3     1279.87     1316.50     36.94 o 
  -3  -5   3      381.61      361.83     19.74 o 
  -2  -5   3     2336.13     2336.31     55.14 o 
  -1  -5   3       68.64       79.81     10.23 o 
   0  -5   3      259.45      275.36      8.17 o 
   1  -5   3       42.59       45.57      3.99 o 
   2  -5   3      625.11      653.27     12.57 o 
   3  -5   3      107.54      100.44      7.85 o 
   4  -5   3        2.64        4.32      4.33 o 
   5  -5   3        2.73        8.00      5.38 o 
   6  -5   3      103.98       81.99      8.96 o 
   7  -5   3       15.50       10.34      8.09 o 
   8  -5   3       51.62       39.59     12.34 o 
  -9  -4   3       37.70       34.58     35.07 o 
  -8  -4   3      237.83      211.85     28.24 o 
  -7  -4   3      429.44      416.06     31.33 o 
  -6  -4   3       48.13       80.17     13.85 o 
  -5  -4   3      139.45      165.94     14.92 o 
  -4  -4   3     3950.42     3809.59    169.94 o 
  -3  -4   3     3693.68     3425.13     68.68 o 
  -2  -4   3      955.24      969.65     12.64 o 
  -1  -4   3     4944.12     4440.57     64.07 o 
   0  -4   3     5239.15     4825.12     48.67 o 
   1  -4   3     4019.31     3980.61     33.12 o 
   2  -4   3     1763.90     1795.88     32.90 o 
   3  -4   3      463.62      397.20      9.68 o 
   4  -4   3     2568.95     2512.07     62.08 o 
   5  -4   3     2127.73     2099.23     51.27 o 
   6  -4   3     1174.27     1131.84     47.40 o 
   7  -4   3      849.86      787.66     33.42 o 
   8  -4   3      680.46      683.24     54.23 o 
  -9  -3   3      210.24      245.46     46.27 o 
  -8  -3   3      469.08      494.00     49.84 o 
  -7  -3   3     1332.88     1175.00     44.08 o 
  -6  -3   3     1902.60     1862.41     49.22 o 
  -5  -3   3     4341.53     4307.65    144.30 o 
  -4  -3   3     1275.68     1279.38     57.52 o 
  -3  -3   3     3387.51     3425.06    106.83 o 
  -2  -3   3     6310.26     6492.45    107.27 o 
  -1  -3   3     3549.24     2902.63     52.77 o 
   0  -3   3     1536.92     1626.45     40.16 o 
   1  -3   3    10088.92    10210.75    125.46 o 
   2  -3   3     2424.60     2388.96     43.76 o 
   3  -3   3     1232.09      973.22     18.63 o 
   4  -3   3     1099.64     1050.49     17.26 o 
   5  -3   3     2012.20     1993.98     51.74 o 
   6  -3   3     1166.01     1126.62     30.13 o 
   7  -3   3      766.59      685.23     31.04 o 
   8  -3   3      137.68      165.06     19.04 o 
  -9  -2   3       76.93       92.37     36.36 o 
  -8  -2   3      298.60      350.82     46.92 o 
  -7  -2   3      100.58      133.63     20.19 o 
  -6  -2   3        5.73       14.24     10.93 o 
  -5  -2   3       42.95       85.63     13.53 o 
  -4  -2   3     1070.57      952.10     50.62 o 
  -3  -2   3     9095.61     8895.81    290.83 o 
  -2  -2   3     9575.82    10555.40    235.53 o 
  -1  -2   3     1999.38     2292.61     40.74 o 
   0  -2   3     5433.79     4574.26    133.42 o 
   1  -2   3      282.20      277.87      6.57 o 
   2  -2   3      136.18      159.50      5.40 o 
   3  -2   3      307.20      325.20      9.17 o 
   4  -2   3     1383.60     1351.59     27.55 o 
   5  -2   3       28.61       36.46      5.84 o 
   6  -2   3       14.32        8.31      5.48 o 
   7  -2   3      460.32      526.23     22.69 o 
   8  -2   3      253.94      303.44     29.13 o 
  -9  -1   3      134.52      227.28     44.97 o 
  -8  -1   3      365.02      397.90     46.75 o 
  -7  -1   3      585.54      547.23     34.98 o 
  -6  -1   3      180.70      227.64     23.18 o 
  -5  -1   3     1053.07     1038.11     35.30 o 
  -4  -1   3      440.83      423.16      9.85 o 
  -3  -1   3     3032.51     3080.31    132.04 o 
  -2  -1   3     3583.15     3059.71     80.25 o 
  -1  -1   3    15088.52    15975.02    202.34 o 
   0  -1   3    17113.28    14157.43    251.67 o 
   1  -1   3     3493.24     3927.02    116.08 o 
   2  -1   3     1840.53     1846.31     26.84 o 
   3  -1   3    13291.84    12748.77    145.10 o 
   4  -1   3     7771.34     7443.04    137.72 o 
   5  -1   3     2897.73     2787.17     56.84 o 
   6  -1   3     1488.05     1495.61     33.67 o 
   7  -1   3     1473.69     1554.10     84.10 o 
   8  -1   3      513.42      544.08     55.73 o 
  -9   0   3      605.32      648.39     60.72 o 
  -8   0   3      913.05      908.94     62.99 o 
  -7   0   3      670.46      709.43     51.46 o 
  -6   0   3     1947.92     1903.11     87.05 o 
  -5   0   3     2689.83     2566.14     58.15 o 
  -4   0   3     2071.89     1876.65     30.89 o 
  -3   0   3    15024.60    16213.30    663.33 o 
  -2   0   3    10778.74    10343.64    330.85 o 
  -1   0   3      101.02       56.18      2.80 o 
   0   0   3    11851.70    10247.15    134.20 o 
   1   0   3     6136.07     7196.93     86.06 o 
   2   0   3      649.76      548.96     12.17 o 
   3   0   3     7896.93     7330.47     66.14 o 
   4   0   3     2525.83     2156.31     40.26 o 
   5   0   3     1872.06     1794.51     43.91 o 
   6   0   3      628.64      595.74     25.14 o 
   7   0   3      164.38      176.26     16.76 o 
   8   0   3      209.61      220.82     25.26 o 
   9   0   3      322.44      306.60     70.86 o 
  -8   1   3      108.45      120.62     33.44 o 
  -7   1   3      142.94      137.46     15.50 o 
  -6   1   3     1001.25      807.65    130.98 o 
  -5   1   3      384.88      387.41     11.62 o 
  -4   1   3      447.13      470.30     15.08 o 
  -3   1   3      282.01      297.20     10.93 o 
  -2   1   3     4450.98     5056.78    114.18 o 
  -1   1   3      584.60      407.40      7.69 o 
   0   1   3     1359.52      992.15     14.08 o 
   1   1   3    17735.45    16187.16    245.22 o 
   2   1   3     3062.48     3270.18     42.76 o 
   3   1   3      574.23      524.29     21.66 o 
   4   1   3      666.02      743.65     45.03 o 
   5   1   3      297.47      253.17     22.94 o 
   6   1   3      163.25      126.25     19.19 o 
   7   1   3      208.24      192.84     21.62 o 
   8   1   3       83.12       75.86     18.75 o 
   9   1   3      181.84      201.28     39.04 o 
  -8   2   3      439.31      432.77     31.94 o 
  -7   2   3      286.48      303.92     20.65 o 
  -6   2   3      802.51      725.32     55.37 o 
  -5   2   3     1113.79     1069.34     66.67 o 
  -4   2   3     3182.69     2943.45     54.04 o 
  -3   2   3    10084.06     9266.32    385.72 o 
  -2   2   3     8601.31     9526.81    227.14 o 
  -1   2   3     4143.03     4036.45     93.74 o 
   0   2   3      459.75      374.80      9.14 o 
   1   2   3    15668.82    14958.99     91.22 o 
   2   2   3    59255.01    57466.49    279.93 o 
   3   2   3    10642.88     9651.06     59.89 o 
   4   2   3     1199.17     1192.07     20.60 o 
   5   2   3     4173.81     4153.23     72.79 o 
   6   2   3     3674.26     3556.73    120.07 o 
   7   2   3     1446.24     1367.86     78.49 o 
   8   2   3      418.50      368.63     29.52 o 
   9   2   3      373.00      375.92     48.46 o 
  -8   3   3      952.82      944.66     57.51 o 
  -7   3   3      510.60      492.11     27.46 o 
  -6   3   3     1889.66     1992.84     43.33 o 
  -5   3   3     3258.22     3279.52     68.68 o 
  -4   3   3     4476.78     4156.46    209.85 o 
  -3   3   3     3013.47     3280.52     51.35 o 
  -2   3   3      440.11      657.86     15.33 o 
  -1   3   3     2499.64     2047.84     34.15 o 
   0   3   3     6301.20     6665.06    111.93 o 
   1   3   3      114.75      144.94      6.30 o 
   2   3   3    19518.50    20154.00    200.31 o 
   3   3   3    11127.42    10563.23     95.48 o 
   4   3   3     3445.43     3321.64     40.55 o 
   5   3   3     1429.98     1422.93     30.78 o 
   6   3   3      626.77      608.45     30.09 o 
   7   3   3      218.90      214.93     22.90 o 
   8   3   3      176.10      166.41     23.69 o 
   9   3   3       55.65       80.13     22.39 o 
  -8   4   3      103.67       80.79     15.42 o 
  -7   4   3       88.63       91.57     14.32 o 
  -6   4   3       27.29       33.77      8.23 o 
  -5   4   3       21.67       44.79      6.71 o 
  -4   4   3       33.64       49.51      6.00 o 
  -3   4   3       38.02       58.51      5.97 o 
  -2   4   3      263.36      226.22      7.22 o 
  -1   4   3      192.33      148.10      6.13 o 
   0   4   3      290.25      457.09     12.96 o 
   1   4   3     5941.66     6355.12     40.30 o 
   2   4   3      670.27      716.75     14.26 o 
   3   4   3        6.38       10.27      3.28 o 
   4   4   3     3585.08     3147.22     42.89 o 
   5   4   3     1289.13     1235.51     18.78 o 
   6   4   3      892.73      854.47     46.43 o 
   7   4   3      351.75      351.28     26.87 o 
   8   4   3       13.83        6.80     13.21 o 
   9   4   3      190.23      250.98     47.40 o 
  -8   5   3      338.25      357.29     35.13 o 
  -7   5   3      208.22      177.20     22.59 o 
  -6   5   3     2333.80     2506.41     46.53 o 
  -5   5   3     2835.98     3029.79     75.25 o 
  -4   5   3     1347.61     1305.07     38.59 o 
  -3   5   3     2908.07     2916.05     86.15 o 
  -2   5   3     6255.25     6694.95    178.30 o 
  -1   5   3     5779.07     6272.63    176.84 o 
   0   5   3    11084.38    11019.48    177.54 o 
   1   5   3     4183.55     4301.08     36.11 o 
   2   5   3     6205.93     6226.12     40.12 o 
   3   5   3     4377.34     4224.95     28.74 o 
   4   5   3     8085.43     7694.14    109.60 o 
   5   5   3     3338.95     3298.72    107.32 o 
   6   5   3     2029.92     1971.27     65.96 o 
   7   5   3      775.75      835.08     55.68 o 
   8   5   3      501.02      589.46     54.87 o 
   9   5   3      426.18      514.94     57.79 o 
  -7   6   3      432.93      444.07     21.52 o 
  -6   6   3     1853.95     1931.08     59.30 o 
  -5   6   3     3516.00     3621.98     83.61 o 
  -4   6   3     1826.23     1888.62     42.27 o 
  -3   6   3     2122.70     2331.56     52.40 o 
  -2   6   3     7484.79     8563.09    215.97 o 
  -1   6   3    13567.96    14037.27    426.70 o 
   0   6   3     6821.45     7326.36    214.21 o 
   1   6   3      494.43      688.56     16.34 o 
   2   6   3     1802.64     1808.28     26.53 o 
   3   6   3     1358.51     1279.38     21.05 o 
   4   6   3      568.54      547.63     12.55 o 
   5   6   3      315.45      315.68     17.24 o 
   6   6   3      323.14      345.83     25.52 o 
   7   6   3      145.79      154.22     31.98 o 
   8   6   3       54.12       80.68     32.79 o 
   9   6   3       14.88       45.94     32.63 o 
  -7   7   3       29.49       40.00     13.32 o 
  -6   7   3       29.20       52.90     11.36 o 
  -5   7   3       14.10        7.98      7.91 o 
  -4   7   3      181.57      164.95     17.19 o 
  -3   7   3      200.38      187.40      9.20 o 
  -2   7   3     1622.78     1627.55     42.05 o 
  -1   7   3      579.42      641.50     17.93 o 
   0   7   3      357.62      619.30     15.45 o 
   1   7   3      115.40       91.81      8.13 o 
   2   7   3      924.46      924.26     16.04 o 
   3   7   3     1409.37     1372.97     20.18 o 
   4   7   3     1406.99     1327.29     24.54 o 
   5   7   3      790.92      720.52     29.33 o 
   6   7   3     1013.86     1148.81     39.88 o 
   7   7   3      122.32      142.70     32.47 o 
   8   7   3      202.89      245.30     41.23 o 
   9   7   3      284.88      360.39     52.76 o 
  -7   8   3      500.20      480.60     27.08 o 
  -6   8   3     1259.46     1289.08     59.28 o 
  -5   8   3     1239.19     1276.22     34.96 o 
  -4   8   3     1876.62     1808.52     34.51 o 
  -3   8   3     3711.88     3650.96    102.93 o 
  -2   8   3     4278.41     4581.36    154.25 o 
  -1   8   3     3982.40     4293.77    164.19 o 
   0   8   3     1659.79     1402.29     44.00 o 
   1   8   3     1498.48     1453.95     44.64 o 
   2   8   3     4438.57     4776.49     70.49 o 
   3   8   3     2392.38     2220.27     26.42 o 
   4   8   3      934.16      738.28    165.39 o 
   5   8   3     2162.21     2226.10     48.98 o 
   6   8   3     2593.59     2758.86     59.11 o 
   7   8   3      832.94      823.83     38.43 o 
   8   8   3      639.56      659.26     57.79 o 
  -6   9   3      583.52      565.24     28.36 o 
  -5   9   3     1328.30     1294.57     72.99 o 
  -4   9   3     1465.16     1551.47     64.16 o 
  -3   9   3     1385.61     1498.03     48.76 o 
  -2   9   3      512.95      510.00     14.82 o 
  -1   9   3      955.57     1086.27     30.81 o 
   0   9   3      634.57      647.45     32.99 o 
   1   9   3     1337.70     1459.79     54.46 o 
   2   9   3     1671.80     1774.88     30.83 o 
   3   9   3     1481.49     1475.33     23.09 o 
   4   9   3      361.94      312.44     20.62 o 
   5   9   3      281.77      289.38     23.16 o 
   6   9   3      192.75      209.25     23.24 o 
   7   9   3      106.79      112.64     20.65 o 
   8   9   3       13.22       23.70     26.95 o 
  -6  10   3        0.04        5.79     12.11 o 
  -5  10   3       12.32       12.96      9.46 o 
  -4  10   3       90.71       82.01     11.62 o 
  -3  10   3      178.90      195.70     14.02 o 
  -2  10   3      374.53      391.48     17.03 o 
  -1  10   3      354.58      326.23     21.74 o 
   0  10   3      563.18      511.71     30.18 o 
   1  10   3      505.60      477.49     15.97 o 
   2  10   3        5.33        2.74      6.79 o 
   3  10   3      319.81      313.18     15.78 o 
   4  10   3     1590.48     1635.57     65.42 o 
   5  10   3      622.15      615.81     64.04 o 
   6  10   3      184.27      176.98     21.97 o 
   7  10   3      299.83      293.29     28.11 o 
   8  10   3      426.46      449.03     50.97 o 
  -6  11   3      368.74      359.94     34.71 o 
  -5  11   3      496.51      460.84     23.54 o 
  -4  11   3      916.99      898.78     47.82 o 
  -3  11   3     2603.19     2779.75    114.23 o 
  -2  11   3     1404.97     1478.53     55.58 o 
  -1  11   3     1737.41     1696.36     91.36 o 
   0  11   3     2661.68     2771.10    115.57 o 
   1  11   3     2090.08     2177.02     78.68 o 
   2  11   3     2612.00     2415.08     51.71 o 
   3  11   3     2869.26     2871.51     59.09 o 
   4  11   3     1355.52     1398.72     63.80 o 
   5  11   3     1073.12     1099.04     59.90 o 
   6  11   3      354.91      341.40     40.58 o 
   7  11   3      288.29      243.67     39.61 o 
   8  11   3      282.78      330.81     33.01 o 
  -5  12   3      198.97      206.16     18.33 o 
  -4  12   3      376.10      389.92     44.81 o 
  -3  12   3      663.63      674.94     24.96 o 
  -2  12   3      685.26      697.55     26.13 o 
  -1  12   3      923.04     1022.86     36.74 o 
   0  12   3     1761.54     1943.61     91.52 o 
   1  12   3     1045.13     1003.10     29.78 o 
   2  12   3       39.32       12.45      9.30 o 
   3  12   3        2.00        8.73     11.20 o 
   4  12   3       75.51       97.89     28.41 o 
   5  12   3      169.08      168.83     33.77 o 
   6  12   3        1.35        1.79     22.24 o 
   7  12   3        9.73       18.51     25.49 o 
  -4  13   3      216.79      179.22     26.09 o 
  -3  13   3      293.66      301.99     25.84 o 
  -2  13   3       10.42       17.27     10.30 o 
  -1  13   3      415.97      410.69     20.02 o 
   0  13   3     1225.64     1183.50     62.94 o 
   1  13   3       92.99      132.68     15.60 o 
   2  13   3       15.09       16.41     10.12 o 
   3  13   3      503.07      522.41     46.10 o 
   4  13   3      856.62      788.16     55.52 o 
   5  13   3      530.05      517.86     49.03 o 
   6  13   3      126.71      140.42     34.42 o 
   7  13   3      202.96      213.80     41.56 o 
  -4  14   3      662.94      701.01    133.61 o 
  -3  14   3      848.10      753.37    104.30 o 
  -2  14   3     1017.88      969.24     50.91 o 
  -1  14   3     1309.92     1321.59     57.15 o 
   0  14   3      959.20     1029.83     50.92 o 
   1  14   3     1376.49     1436.54     51.08 o 
   2  14   3     2318.89     2409.72     59.36 o 
   3  14   3      348.81      281.33     42.05 o 
   4  14   3       16.20        4.38     23.54 o 
   5  14   3      187.90      139.29     35.55 o 
   6  14   3      399.06      416.56     49.84 o 
  -3  15   3       56.08       39.11     20.86 o 
  -2  15   3      116.15      124.76     18.75 o 
  -1  15   3      148.03      143.78     19.23 o 
   0  15   3      428.16      389.72     25.04 o 
   1  15   3      383.03      338.26     23.07 o 
   2  15   3       25.68       26.46     28.57 o 
   3  15   3       31.14       24.35     28.41 o 
   4  15   3        9.09        9.25     26.46 o 
   5  15   3       18.67       27.11     29.38 o 
   6  15   3       13.91        5.19     29.55 o 
  -1  16   3      209.08      192.94     44.08 o 
   0  16   3      343.52      364.11     55.03 o 
   1  16   3      567.71      505.65     27.95 o 
   2  16   3      247.81      227.76     44.16 o 
   3  16   3       42.73       19.64     31.17 o 
   4  16   3      313.18      326.30     48.21 o 
   1  17   3      450.36      477.12     57.79 o 
   2  17   3      543.62      513.16     59.42 o 
   3  17   3      393.51      357.31     54.22 o 
  -2 -15   4       60.47       49.35     35.23 o 
  -1 -15   4      157.28      153.74     39.94 o 
  -4 -14   4       52.26       22.89     33.77 o 
  -3 -14   4      135.29      159.90     40.26 o 
  -2 -14   4      263.71      293.19     45.62 o 
  -1 -14   4      185.51      173.05     40.10 o 
   0 -14   4      325.99      336.25     23.68 o 
   1 -14   4      422.82      359.42     42.37 o 
   2 -14   4      268.32      262.92     28.12 o 
  -5 -13   4      596.27      652.44     61.85 o 
  -4 -13   4      408.52      341.73     49.51 o 
  -3 -13   4      940.15      979.56     66.56 o 
  -2 -13   4     1773.58     1795.64     83.28 o 
  -1 -13   4     1822.36     1886.23     82.31 o 
   0 -13   4      806.57      778.51     31.05 o 
   1 -13   4      430.59      437.75     30.67 o 
   2 -13   4      881.41      870.35    127.52 o 
   3 -13   4      837.30      881.06    153.25 o 
  -6 -12   4       80.23       99.84     35.88 o 
  -5 -12   4      113.03       92.05     36.20 o 
  -4 -12   4      312.50      368.35     47.24 o 
  -3 -12   4      325.14      383.45     47.08 o 
  -2 -12   4       37.99       54.38     26.30 o 
  -1 -12   4      136.28      124.91     19.48 o 
   0 -12   4      568.80      480.19     43.09 o 
   1 -12   4      117.35      117.47     17.16 o 
   2 -12   4       37.64       53.17     16.39 o 
   3 -12   4        9.68        4.21     14.11 o 
   4 -12   4        0.25        0.00     13.38 o 
  -7 -11   4       28.63       14.14     17.97 o 
  -6 -11   4      144.60      137.99     38.15 o 
  -5 -11   4      291.70      312.34     43.67 o 
  -4 -11   4       73.70       62.50     28.57 o 
  -3 -11   4      503.77      489.78     46.92 o 
  -2 -11   4     1173.93     1201.96     61.85 o 
  -1 -11   4     2471.97     2336.39     98.84 o 
   0 -11   4     1448.63     1488.45     37.22 o 
   1 -11   4      443.59      406.34     51.55 o 
   2 -11   4      166.90      177.47     17.24 o 
   3 -11   4      155.32      184.34     22.88 o 
   4 -11   4      348.04      365.34     37.18 o 
   5 -11   4      502.98      496.51     36.41 o 
  -7 -10   4      407.13      400.97     29.80 o 
  -6 -10   4      503.17      557.84     36.94 o 
  -5 -10   4      781.56      786.68     38.87 o 
  -4 -10   4     1558.69     1471.31     46.10 o 
  -3 -10   4     2200.67     2120.65     78.90 o 
  -2 -10   4     1160.51     1102.13     56.82 o 
  -1 -10   4     2123.26     2135.47     55.93 o 
   0 -10   4     4192.05     4373.60    120.46 o 
   1 -10   4     1568.85     1703.48     81.55 o 
   2 -10   4     1352.12     1448.91     51.51 o 
   3 -10   4     1028.22      981.49     56.21 o 
   4 -10   4      606.10      573.79     55.84 o 
   5 -10   4      705.77      722.72     81.41 o 
  -7  -9   4      226.84      274.18     26.12 o 
  -6  -9   4      290.47      270.78     29.26 o 
  -5  -9   4      389.11      384.67     29.79 o 
  -4  -9   4      635.04      686.28     32.54 o 
  -3  -9   4       62.18       22.33     24.68 o 
  -2  -9   4      328.22      324.22     16.11 o 
  -1  -9   4      384.77      405.97     14.66 o 
   0  -9   4      140.10      114.62      9.08 o 
   1  -9   4       30.86       30.50      6.66 o 
   2  -9   4       18.96       22.48      8.00 o 
   3  -9   4       38.94       31.32      9.13 o 
   4  -9   4       53.93       38.46     10.33 o 
   5  -9   4       10.31       17.95     15.08 o 
   6  -9   4       45.05       37.13     18.54 o 
  -8  -8   4      154.82      165.64     15.88 o 
  -7  -8   4       27.35       22.89     16.50 o 
  -6  -8   4      297.35      269.42     27.92 o 
  -5  -8   4      164.64      154.26     21.40 o 
  -4  -8   4       93.13      109.63     17.25 o 
  -3  -8   4      891.74      962.56     33.51 o 
  -2  -8   4     1705.67     1610.73     73.86 o 
  -1  -8   4     1738.98     1713.64     25.95 o 
   0  -8   4     1764.13     1829.47     31.68 o 
   1  -8   4     1945.62     1911.83     25.78 o 
   2  -8   4     4306.68     4479.51    171.92 o 
   3  -8   4     3103.87     3097.86     91.52 o 
   4  -8   4     1076.90     1060.29     38.32 o 
   5  -8   4      763.74      686.46     25.86 o 
   6  -8   4      622.20      587.31     40.75 o 
  -8  -7   4      990.63      956.45     49.18 o 
  -7  -7   4      614.20      577.20     21.30 o 
  -6  -7   4      476.28      438.94     20.15 o 
  -5  -7   4     1039.85     1031.31     48.62 o 
  -4  -7   4     3274.41     3236.61     60.89 o 
  -3  -7   4     4078.27     4167.95     93.91 o 
  -2  -7   4     3785.29     3366.14    129.49 o 
  -1  -7   4     1272.95     1151.59     16.69 o 
   0  -7   4     2273.84     2290.24     35.26 o 
   1  -7   4     2602.75     2669.19     57.19 o 
   2  -7   4     3856.33     3884.09    135.71 o 
   3  -7   4     3274.11     3476.86    118.25 o 
   4  -7   4     2210.11     2182.56     80.53 o 
   5  -7   4      496.96      502.11     21.80 o 
   6  -7   4      342.75      386.43     31.55 o 
   7  -7   4      243.87      189.22     15.91 o 
  -8  -6   4      165.28      150.66     33.28 o 
  -7  -6   4      399.26      424.67     27.51 o 
  -6  -6   4      799.13      855.81     63.97 o 
  -5  -6   4      658.92      590.75     24.84 o 
  -4  -6   4       15.88       23.03     15.34 o 
  -3  -6   4      448.31      584.26     30.00 o 
  -2  -6   4      200.50      232.64      8.55 o 
  -1  -6   4      366.21      414.06     49.24 o 
   0  -6   4      204.61      215.83      7.55 o 
   1  -6   4       30.54       28.54      4.01 o 
   2  -6   4      130.46      133.24      7.53 o 
   3  -6   4       45.15       26.00      6.27 o 
   4  -6   4       83.22       77.75      9.09 o 
   5  -6   4       81.75       79.70      8.41 o 
   6  -6   4       72.83       72.52      8.94 o 
   7  -6   4        7.46        1.31      8.81 o 
  -8  -5   4      109.96      122.92     25.29 o 
  -7  -5   4       23.05       51.78     19.60 o 
  -6  -5   4      474.34      440.39     24.87 o 
  -5  -5   4     1100.31     1093.67     39.99 o 
  -4  -5   4     3610.21     3468.17     32.63 o 
  -3  -5   4     1401.30     1094.33     31.44 o 
  -2  -5   4      175.31      133.75      5.53 o 
  -1  -5   4     2796.92     2799.37     49.34 o 
   0  -5   4    11804.75    11133.96    115.54 o 
   1  -5   4     5377.88     5502.20    103.72 o 
   2  -5   4     2656.39     2606.96     58.89 o 
   3  -5   4     1919.94     1693.67     61.83 o 
   4  -5   4     2865.69     2833.12     78.24 o 
   5  -5   4     1394.29     1409.67     36.76 o 
   6  -5   4     1045.20     1018.10     39.36 o 
   7  -5   4      383.16      352.62     15.71 o 
  -8  -4   4      692.76      670.33     40.73 o 
  -7  -4   4     1769.08     1627.73     52.98 o 
  -6  -4   4     1885.28     1891.16     73.38 o 
  -5  -4   4     1028.28     1032.70     37.24 o 
  -4  -4   4     1226.68     1140.40     20.54 o 
  -3  -4   4     7105.58     7142.52    218.35 o 
  -2  -4   4     1624.55     1733.83     27.18 o 
  -1  -4   4     2878.43     2542.54     54.01 o 
   0  -4   4     8716.10     8414.72     80.71 o 
   1  -4   4     4135.71     4352.03     67.65 o 
   2  -4   4     3654.24     3746.75     65.71 o 
   3  -4   4     3578.73     3500.90     67.25 o 
   4  -4   4     3211.38     3114.69     63.26 o 
   5  -4   4     2305.69     2242.71     41.99 o 
   6  -4   4      688.98      670.77     18.66 o 
   7  -4   4      108.36       94.15     10.36 o 
   8  -4   4       93.60      104.14     14.68 o 
  -8  -3   4       10.39       26.41     18.65 o 
  -7  -3   4      257.78      319.94     28.36 o 
  -6  -3   4      210.87      286.12     24.57 o 
  -5  -3   4      139.39      164.83     17.90 o 
  -4  -3   4      102.87       66.32     10.04 o 
  -3  -3   4      966.50      860.84     23.88 o 
  -2  -3   4      377.29      309.41     12.05 o 
  -1  -3   4       61.86      109.12      5.46 o 
   0  -3   4      104.36      147.38     12.32 o 
   1  -3   4       22.43       33.05      3.48 o 
   2  -3   4       31.52       37.89      4.61 o 
   3  -3   4      679.75      639.93     11.83 o 
   4  -3   4        8.91       13.90      4.39 o 
   5  -3   4       34.93       36.48      6.05 o 
   6  -3   4      308.19      303.92     13.12 o 
   7  -3   4      216.00      224.79     13.05 o 
   8  -3   4      220.69      223.30     20.84 o 
  -8  -2   4      202.73      257.31     41.72 o 
  -7  -2   4      563.92      550.91     33.15 o 
  -6  -2   4      822.01      820.88     34.56 o 
  -5  -2   4     1515.41     1451.25     97.00 o 
  -4  -2   4      908.61      822.11     53.57 o 
  -3  -2   4     3046.96     3043.76     77.70 o 
  -2  -2   4     5224.64     4774.06     71.04 o 
  -1  -2   4     9963.01    10018.85    156.82 o 
   0  -2   4     5573.97     4639.99     73.35 o 
   1  -2   4     2256.26     2497.28     56.98 o 
   2  -2   4     5230.19     5138.02     37.54 o 
   3  -2   4     4953.41     4848.54     59.84 o 
   4  -2   4     5072.29     4818.33    100.30 o 
   5  -2   4     3517.92     3426.39     88.22 o 
   6  -2   4      808.79      783.08     20.67 o 
   7  -2   4      662.46      642.99     30.52 o 
   8  -2   4      774.27      833.06     62.69 o 
  -8  -1   4      503.66      485.07     49.68 o 
  -7  -1   4     1427.81     1404.88     46.80 o 
  -6  -1   4     1256.59     1258.54     40.81 o 
  -5  -1   4     3466.19     3580.00     60.63 o 
  -4  -1   4     3893.07     3886.37    127.10 o 
  -3  -1   4     5442.50     5678.02    238.33 o 
  -2  -1   4    10266.77     9272.44    189.33 o 
  -1  -1   4     5528.68     5992.31     87.82 o 
   0  -1   4       49.06       55.30      3.99 o 
   1  -1   4     6798.14     7670.27    132.58 o 
   2  -1   4     4113.85     3768.84     45.53 o 
   3  -1   4     6158.00     5743.40    104.12 o 
   4  -1   4      415.96      385.77     10.96 o 
   5  -1   4      399.43      404.78     12.42 o 
   6  -1   4      790.58      774.92     30.67 o 
   7  -1   4      562.81      482.95     20.89 o 
   8  -1   4       50.81       36.86     13.40 o 
  -8   0   4       59.97       55.52     29.06 o 
  -7   0   4       13.93       26.20     14.42 o 
  -6   0   4      337.30      304.11     24.47 o 
  -5   0   4      681.66      696.15     33.68 o 
  -4   0   4     2598.42     2870.29     95.13 o 
  -2   0   4     3508.23     3977.31     87.52 o 
  -1   0   4      572.52      434.25     14.17 o 
   1   0   4     2129.68     1783.50     19.18 o 
   2   0   4     2005.83     2371.73     38.45 o 
   3   0   4     1102.65     1013.99     14.82 o 
   4   0   4     2493.41     2375.84     38.70 o 
   5   0   4      797.83      790.75     16.47 o 
   6   0   4       74.25       65.57      6.80 o 
   7   0   4      361.57      403.45     30.01 o 
   8   0   4      258.96      280.62     46.35 o 
   9   0   4       71.57       72.46     21.18 o 
  -8   1   4      368.09      457.31     49.84 o 
  -7   1   4      562.89      612.15     32.72 o 
  -6   1   4      419.12      367.87     17.34 o 
  -5   1   4     2663.05     2521.27     42.08 o 
  -4   1   4     2198.19     2192.12     55.60 o 
  -3   1   4     4472.97     4123.55    172.60 o 
  -2   1   4     6344.11     6654.20    154.19 o 
  -1   1   4     2524.57     2253.99    111.35 o 
   0   1   4     1072.03     1269.52     27.02 o 
   1   1   4     1674.34     1345.02     27.43 o 
   2   1   4     1094.24     1286.68     16.75 o 
   3   1   4    17629.92    16879.51    190.90 o 
   4   1   4     6291.97     6090.36     91.22 o 
   5   1   4     2518.47     2434.23     35.11 o 
   6   1   4     2151.60     2009.01     39.70 o 
   7   1   4     1277.50     1160.70    146.21 o 
   8   1   4      231.27      253.46     60.47 o 
   9   1   4      435.42      433.22     72.65 o 
  -8   2   4      662.41      643.03     56.49 o 
  -7   2   4      846.40      817.92     51.26 o 
  -6   2   4     2100.31     2045.36     50.94 o 
  -5   2   4     3597.80     3719.64     51.79 o 
  -4   2   4     3451.35     3434.60     60.04 o 
  -3   2   4     1315.94     1170.40     25.62 o 
  -2   2   4       77.13      180.87     18.56 o 
   0   2   4     7293.97     8046.34    141.87 o 
   1   2   4     1992.82     1843.37     32.50 o 
   2   2   4       20.55       35.38      4.06 o 
   3   2   4     2489.30     2585.58     28.28 o 
   4   2   4      597.23      600.80     21.31 o 
   5   2   4      907.27      787.05     13.87 o 
   6   2   4      731.80      668.91     16.15 o 
   7   2   4       85.30       95.73     17.63 o 
   8   2   4      105.76      121.10     20.86 o 
   9   2   4       88.08       96.94     23.25 o 
  -8   3   4        7.87       24.28     13.21 o 
  -7   3   4       38.58       38.97     11.59 o 
  -6   3   4        7.95       23.34      7.62 o 
  -5   3   4       85.80      105.60      8.17 o 
  -4   3   4      223.08      219.47     30.27 o 
  -3   3   4      497.31      507.99     12.10 o 
  -2   3   4     1829.96     1629.67     30.97 o 
   0   3   4      274.31      323.27      7.91 o 
   1   3   4     5450.36     5730.86     48.57 o 
   2   3   4     1560.36     1438.61     17.82 o 
   3   3   4     1050.21      996.74     20.50 o 
   4   3   4      854.12      766.60     12.73 o 
   5   3   4      686.97      621.25     16.57 o 
   6   3   4      584.48      547.23     21.20 o 
   7   3   4      920.63      940.60     97.24 o 
   8   3   4      191.33      226.13     26.53 o 
   9   3   4      299.15      321.34     72.00 o 
  -8   4   4      309.36      308.05     38.13 o 
  -7   4   4      143.95      124.53     16.39 o 
  -6   4   4     1348.09     1319.72     29.55 o 
  -5   4   4     3346.96     3481.25     53.16 o 
  -4   4   4      869.96      906.86     17.88 o 
  -3   4   4     2794.84     2864.86     43.35 o 
  -2   4   4     5612.41     5817.34     92.72 o 
  -1   4   4     2663.09     3133.27     53.84 o 
   0   4   4    13119.93    12705.55    106.50 o 
   1   4   4     7061.27     7606.93     74.56 o 
   2   4   4    16479.41    16927.45    236.08 o 
   3   4   4     8536.01     8257.59     66.74 o 
   4   4   4      183.35      148.35      6.91 o 
   5   4   4     2427.72     2453.91     37.28 o 
   6   4   4     2940.17     2923.07    147.00 o 
   7   4   4      855.01      826.08     36.61 o 
   8   4   4      371.25      386.01     59.98 o 
   9   4   4      373.09      391.39     48.13 o 
  -8   5   4      569.33      599.28     30.49 o 
  -7   5   4      245.14      259.84     20.71 o 
  -6   5   4       87.36       99.14     10.93 o 
  -5   5   4     1119.26     1229.80     37.44 o 
  -4   5   4     2083.56     2045.08     44.95 o 
  -3   5   4     1589.68     1742.19     41.28 o 
  -2   5   4     7624.25     8623.38    146.69 o 
  -1   5   4     6494.60     7013.25    132.87 o 
   0   5   4     6807.97     6973.39     55.84 o 
   1   5   4       89.40      128.66      6.45 o 
   2   5   4     1869.68     2063.94     20.04 o 
   3   5   4     4323.50     4527.40     59.41 o 
   4   5   4       35.17       32.05      5.00 o 
   5   5   4      107.74       99.89      8.67 o 
   6   5   4        1.08        2.59     10.63 o 
   7   5   4       37.15       46.79     15.09 o 
   8   5   4      245.12      226.30     42.05 o 
   9   5   4        2.19       40.10     33.60 o 
  -7   6   4        1.68        3.73     10.65 o 
  -6   6   4      234.01      245.85     14.73 o 
  -5   6   4      496.22      571.23     31.48 o 
  -4   6   4       29.94       55.99      6.94 o 
  -3   6   4      547.82      461.20     12.17 o 
  -2   6   4      627.48      731.96     13.26 o 
  -1   6   4       31.24       43.08      5.18 o 
   0   6   4      584.99      497.64     12.77 o 
   1   6   4     1680.87     1435.29     23.87 o 
   2   6   4     4220.48     4233.29     44.41 o 
   3   6   4     3369.02     3250.31     44.24 o 
   4   6   4     1693.82     1672.75     27.50 o 
   5   6   4     1278.34     1172.15     35.90 o 
   6   6   4      896.92      951.94     28.63 o 
   7   6   4      397.68      497.90     47.08 o 
   8   6   4      187.19      191.56     39.29 o 
   9   6   4      390.11      483.45     56.98 o 
  -7   7   4      410.87      417.31     25.46 o 
  -6   7   4     1062.97     1059.80     43.58 o 
  -5   7   4     1992.99     1958.91     56.67 o 
  -4   7   4     2874.82     2700.85     43.73 o 
  -3   7   4     4291.20     4250.73     75.56 o 
  -2   7   4     2480.85     2665.97     56.25 o 
  -1   7   4     5315.69     5876.28    139.61 o 
   0   7   4    19194.82    20280.31    375.92 o 
   1   7   4     1445.05     1414.19     25.39 o 
   2   7   4     1434.81     1545.87     20.83 o 
   3   7   4     3544.25     3265.85     28.61 o 
   4   7   4     1645.52     1628.20     21.40 o 
   5   7   4     1877.72     1980.31     92.37 o 
   6   7   4     1971.01     2118.00     50.63 o 
   7   7   4      597.97      662.35     52.27 o 
   8   7   4      396.28      427.77     48.86 o 
   9   7   4      237.71      266.72     49.03 o 
  -7   8   4      527.57      508.20     27.88 o 
  -6   8   4     1085.30     1156.33     44.87 o 
  -5   8   4      984.29     1012.09     54.71 o 
  -4   8   4      839.42      801.60     28.23 o 
  -3   8   4      691.06      723.10     20.39 o 
  -2   8   4      133.91      170.23      9.72 o 
  -1   8   4      885.67     1054.24     27.61 o 
   0   8   4     1936.31     2018.32     37.73 o 
   1   8   4     1784.23     1995.02     66.32 o 
   2   8   4     1938.55     2126.54     25.19 o 
   3   8   4       89.76       70.99      7.08 o 
   4   8   4      245.20      237.70     48.89 o 
   5   8   4        0.53        0.00     12.66 o 
   6   8   4       70.79       75.47     17.39 o 
   7   8   4       35.62       41.72     24.84 o 
   8   8   4        0.04       10.39     26.46 o 
  -6   9   4       95.39      113.09     16.99 o 
  -5   9   4      197.92      259.07     17.09 o 
  -4   9   4      331.13      326.12     15.17 o 
  -3   9   4      167.71      161.03     11.27 o 
  -2   9   4      410.48      430.69     18.20 o 
  -1   9   4     1059.97     1041.74     28.92 o 
   0   9   4      407.57      349.81     13.90 o 
   1   9   4      237.70      230.92     14.56 o 
   2   9   4     2014.59     2049.13     33.50 o 
   3   9   4     1087.25     1169.73     21.29 o 
   4   9   4      778.79      801.97     22.17 o 
   5   9   4     1589.89     1597.16     55.03 o 
   6   9   4     1962.03     2142.40     53.88 o 
   7   9   4      556.86      558.10     34.16 o 
   8   9   4      324.07      362.02     48.54 o 
  -6  10   4      476.18      491.20     40.43 o 
  -5  10   4     1141.47     1062.12     64.44 o 
  -4  10   4     2762.17     2686.37     70.15 o 
  -3  10   4     1902.20     2029.06     74.14 o 
  -2  10   4      513.55      533.59     22.47 o 
  -1  10   4     2405.60     2420.57     63.45 o 
   0  10   4     2258.94     2264.81     79.71 o 
   1  10   4     1680.51     1640.01     36.48 o 
   2  10   4     4152.19     4215.84     94.81 o 
   3  10   4     2768.52     2958.16     59.35 o 
   4  10   4     2255.68     2196.78     74.03 o 
   5  10   4     1882.01     1884.98     47.64 o 
   6  10   4      553.75      571.44     32.02 o 
   7  10   4      305.53      300.32     28.07 o 
   8  10   4      460.79      534.26     54.06 o 
  -6  11   4      179.64      145.40     18.71 o 
  -5  11   4      166.71      161.00     17.81 o 
  -4  11   4      225.52      251.08     15.08 o 
  -3  11   4      892.32      969.60     39.36 o 
  -2  11   4     2049.36     2148.04     61.48 o 
  -1  11   4      520.77      536.65     19.50 o 
   0  11   4       12.78        6.60      8.33 o 
   1  11   4      280.67      281.35     14.50 o 
   2  11   4      859.66      831.48     25.44 o 
   3  11   4      296.92      324.37     17.77 o 
   4  11   4        3.07       11.36     19.97 o 
   5  11   4        1.76        4.38     20.94 o 
   6  11   4        0.09        0.00     18.67 o 
   7  11   4        4.40       12.66     23.21 o 
   8  11   4       29.06       29.87     29.38 o 
  -5  12   4      184.57      189.21     25.35 o 
  -4  12   4      116.79      117.29     14.64 o 
  -3  12   4      434.85      440.65     21.65 o 
  -2  12   4     1772.82     1718.91     68.30 o 
  -1  12   4      422.56      379.02     26.92 o 
   0  12   4       32.54       38.18      9.69 o 
   1  12   4      694.00      776.30     26.80 o 
   2  12   4     2606.26     2632.39     69.90 o 
   3  12   4     1915.39     1906.19     61.28 o 
   4  12   4      944.57      869.33     55.03 o 
   5  12   4      349.11      369.00     41.07 o 
   6  12   4      136.71      136.20     32.79 o 
   7  12   4      220.41      217.86     38.96 o 
  -4  13   4      678.97      652.55     39.35 o 
  -3  13   4     1016.23     1044.06     62.15 o 
  -2  13   4     1512.16     1504.74     60.06 o 
  -1  13   4     1718.16     1653.37     72.64 o 
   0  13   4     3567.49     3684.72    172.65 o 
   1  13   4     2496.15     2553.42     47.50 o 
   2  13   4      335.80      322.25     19.94 o 
   3  13   4      649.61      650.33     50.49 o 
   4  13   4      932.78      961.05     60.23 o 
   5  13   4      641.01      645.63     52.44 o 
   6  13   4      336.47      325.98     43.99 o 
   7  13   4      175.78      193.02     39.12 o 
  -4  14   4       43.06       45.31     20.67 o 
  -3  14   4       45.40       54.09     16.18 o 
  -2  14   4      347.35      337.98     24.55 o 
  -1  14   4      513.69      519.16     23.38 o 
   0  14   4       58.50       73.40     14.23 o 
   1  14   4       40.67       60.47     13.35 o 
   2  14   4       38.96       39.04     12.26 o 
   3  14   4        9.30       26.30     23.70 o 
   4  14   4       15.62        0.00     23.21 o 
   5  14   4        4.74       12.18     25.81 o 
   6  14   4       18.58       13.80     29.22 o 
  -3  15   4      265.22      230.27     28.78 o 
  -2  15   4      496.78      470.10     30.30 o 
  -1  15   4      310.02      355.43     25.63 o 
   0  15   4      594.75      571.18     28.27 o 
   1  15   4      506.59      476.11     29.36 o 
   2  15   4      224.79      157.89     22.58 o 
   3  15   4      261.68      281.17     44.64 o 
   4  15   4      150.47      138.15     34.58 o 
   5  15   4      330.54      278.25     44.81 o 
   6  15   4      373.33      418.67     53.73 o 
  -1  16   4      326.25      313.05     31.55 o 
   0  16   4      748.43      714.94     40.56 o 
   1  16   4      822.94      760.60     32.56 o 
   2  16   4      583.28      495.62     54.22 o 
   3  16   4      353.11      360.07     50.00 o 
   4  16   4      122.03      110.72     36.20 o 
   5  16   4      175.18      132.47     39.29 o 
   0  17   4        1.80        0.00     16.73 o 
   1  17   4        1.72        0.00     17.23 o 
   2  17   4        3.36        0.00     30.52 o 
   3  17   4        0.51        0.00     31.01 o 
  -4 -14   5      401.55      404.39     56.66 o 
  -3 -14   5      589.13      723.06     63.96 o 
  -2 -14   5      540.09      537.18     56.66 o 
  -1 -14   5      393.32      396.43     50.00 o 
   1 -14   5      615.85      547.90     50.49 o 
  -5 -13   5       45.31       25.97     34.25 o 
  -4 -13   5       89.54      113.96     38.96 o 
  -3 -13   5      206.75      271.92     45.62 o 
  -2 -13   5       62.82       55.52     32.31 o 
  -1 -13   5      100.47      126.79     34.09 o 
   0 -13   5       28.58       23.14     12.17 o 
   1 -13   5        7.23        0.00     12.28 o 
   2 -13   5        0.96        3.65     13.81 o 
  -6 -12   5       21.80        5.36     29.71 o 
  -5 -12   5      212.03      225.00     44.97 o 
  -4 -12   5      241.63      208.77     40.26 o 
  -3 -12   5      355.67      398.22     48.38 o 
  -2 -12   5      674.26      691.89     54.87 o 
  -1 -12   5      850.66      981.34     61.36 o 
   0 -12   5      629.27      685.09     27.72 o 
   1 -12   5      364.43      358.86     21.73 o 
   2 -12   5      320.86      319.96     28.06 o 
   3 -12   5      671.72      694.58    128.90 o 
  -6 -11   5      435.37      469.49     53.73 o 
  -5 -11   5      911.96      977.12     68.51 o 
  -4 -11   5      627.11      646.92     55.68 o 
  -3 -11   5      908.21      950.82     61.04 o 
  -2 -11   5      997.81      955.37     57.47 o 
  -1 -11   5      814.84      914.89     35.82 o 
   0 -11   5     1104.16     1183.52     53.03 o 
   1 -11   5      791.58      788.70     52.45 o 
   2 -11   5      478.23      480.88     24.52 o 
   3 -11   5      900.40      909.68     55.68 o 
   4 -11   5      424.59      450.67     58.44 o 
  -7 -10   5       50.94       25.61     18.59 o 
  -6 -10   5       87.28       76.77     18.93 o 
  -5 -10   5       25.32       49.40     18.80 o 
  -4 -10   5      345.75      332.43     28.94 o 
  -3 -10   5      124.74      139.61     32.79 o 
  -2 -10   5        0.46        0.32     18.67 o 
  -1 -10   5        0.26        0.33      8.08 o 
   0 -10   5       37.15       30.41      7.63 o 
   1 -10   5        3.18        0.00      7.30 o 
   2 -10   5        2.33        3.90      7.99 o 
   3 -10   5       14.54       11.04      8.64 o 
   4 -10   5        2.86        0.00     11.24 o 
   5 -10   5       51.97       56.03     19.34 o 
  -7  -9   5      260.19      240.79     25.74 o 
  -6  -9   5      112.10      113.14     19.55 o 
  -5  -9   5      348.14      355.15     30.40 o 
  -4  -9   5      338.31      353.58     27.82 o 
  -3  -9   5     1925.18     1891.99     48.86 o 
  -2  -9   5     1823.94     1735.34     43.77 o 
  -1  -9   5      736.06      683.27     64.19 o 
   0  -9   5      961.69      963.80     27.26 o 
   1  -9   5      281.42      264.84     13.38 o 
   2  -9   5      673.64      700.62     22.94 o 
   3  -9   5     2331.61     2352.86     75.71 o 
   4  -9   5      770.44      739.99     26.41 o 
   5  -9   5      870.80      838.49     89.21 o 
   6  -9   5      760.99      747.51     50.24 o 
  -7  -8   5      621.07      595.58     33.22 o 
  -6  -8   5     1273.49     1226.88     40.26 o 
  -5  -8   5      817.64      804.90     37.63 o 
  -4  -8   5     2193.92     2233.93     54.12 o 
  -3  -8   5     3231.07     3254.33     94.40 o 
  -2  -8   5     2027.08     1737.17    174.83 o 
  -1  -8   5      712.04      648.99     57.49 o 
   0  -8   5     2700.42     2754.93     57.44 o 
   1  -8   5     1714.99     1675.79     21.74 o 
   2  -8   5      622.34      628.71     18.36 o 
   3  -8   5      818.44      839.06     26.21 o 
   4  -8   5      489.02      457.33     20.83 o 
   5  -8   5      382.57      384.72     30.40 o 
   6  -8   5      180.45      156.04     24.83 o 
  -8  -7   5        5.80        0.00     12.13 o 
  -7  -7   5      234.74      217.04     19.08 o 
  -6  -7   5      446.36      432.67     28.13 o 
  -5  -7   5        1.53        0.00      9.85 o 
  -4  -7   5      121.11      158.76     19.43 o 
  -3  -7   5        4.91        0.00     18.43 o 
  -2  -7   5       67.12       57.25      5.50 o 
  -1  -7   5        5.69        9.08      3.81 o 
   0  -7   5       66.99       64.17      5.56 o 
   1  -7   5        0.77        0.88      3.56 o 
   2  -7   5        2.71        0.00      4.51 o 
   3  -7   5     1105.89      985.36     37.12 o 
   4  -7   5      563.89      577.39     27.97 o 
   5  -7   5      216.27      206.93     14.93 o 
   6  -7   5       55.05       23.83     16.43 o 
   7  -7   5       90.71      115.64     23.08 o 
  -8  -6   5      316.34      303.22     25.82 o 
  -7  -6   5      399.42      390.62     21.20 o 
  -6  -6   5      369.76      352.16     15.97 o 
  -5  -6   5      288.94      272.02     20.06 o 
  -4  -6   5     2539.98     2410.24     53.36 o 
  -3  -6   5     4550.48     4418.09     65.76 o 
  -2  -6   5     2517.23     2586.21     40.54 o 
  -1  -6   5     1986.76     1828.20     25.45 o 
   0  -6   5     4844.22     4407.72     65.12 o 
   1  -6   5     3062.59     2936.39     32.10 o 
   2  -6   5     3254.08     3208.07     95.98 o 
   3  -6   5     1555.86     1534.28     42.94 o 
   4  -6   5     1515.98     1406.21     58.40 o 
   5  -6   5     1838.91     1855.56     92.32 o 
   6  -6   5      833.87      862.61     38.94 o 
   7  -6   5      489.93      493.02     27.93 o 
  -8  -5   5      437.59      449.55     37.59 o 
  -7  -5   5      492.95      499.61     23.93 o 
  -6  -5   5      621.57      636.75     20.95 o 
  -5  -5   5     1521.94     1371.34     41.80 o 
  -4  -5   5     2921.94     2816.24     86.56 o 
  -3  -5   5     1317.92     1349.36     22.55 o 
  -2  -5   5     1935.57     2078.40     33.34 o 
  -1  -5   5     2770.03     2485.51     34.52 o 
   0  -5   5     5405.61     5068.92     66.91 o 
   1  -5   5     1709.05     1781.26     35.40 o 
   2  -5   5     1726.79     1862.55     48.16 o 
   3  -5   5     1185.35     1110.13     42.93 o 
   4  -5   5     1672.86     1531.33     56.77 o 
   5  -5   5      565.40      510.58     16.39 o 
   6  -5   5      181.42      199.76     12.66 o 
   7  -5   5      127.91      118.15     14.14 o 
  -8  -4   5       24.12       42.76     21.19 o 
  -7  -4   5      159.02      200.54     26.40 o 
  -6  -4   5        0.85        0.70     12.34 o 
  -5  -4   5        3.82        9.66      6.17 o 
  -4  -4   5      649.31      595.45     24.72 o 
  -3  -4   5      388.92      396.60      9.10 o 
  -2  -4   5       51.09       46.42      4.20 o 
  -1  -4   5      244.66      324.26     10.27 o 
   0  -4   5     1197.74     1156.70     50.76 o 
   1  -4   5      548.29      388.26      9.19 o 
   2  -4   5       13.21       14.14      3.94 o 
   3  -4   5       32.16       25.65      5.48 o 
   4  -4   5      739.39      730.78     28.25 o 
   5  -4   5      186.50      173.57      9.75 o 
   6  -4   5      200.21      179.08     13.99 o 
   7  -4   5      473.25      489.03     21.72 o 
   8  -4   5      174.93      170.18     16.67 o 
  -8  -3   5      268.69      242.42     30.11 o 
  -7  -3   5      558.83      515.03     35.00 o 
  -6  -3   5     1063.04     1021.11     46.59 o 
  -5  -3   5     1409.94     1544.52    105.93 o 
  -4  -3   5     1489.09     1402.17     25.17 o 
  -3  -3   5     2420.78     2252.71     59.87 o 
  -2  -3   5     5982.65     5834.53    159.76 o 
  -1  -3   5     7147.25     7337.17    110.53 o 
   0  -3   5    21021.75    20116.21    249.82 o 
   1  -3   5     9813.08     9590.46    211.49 o 
   2  -3   5     5560.73     5700.55    100.95 o 
   3  -3   5     2632.14     2518.60     52.39 o 
   4  -3   5     3261.35     3186.69     62.36 o 
   5  -3   5     1462.80     1428.33     35.16 o 
   6  -3   5     1282.68     1192.74     43.00 o 
   7  -3   5      845.86      831.73     39.48 o 
   8  -3   5      656.80      697.13     60.17 o 
  -8  -2   5      231.25      241.66     29.30 o 
  -7  -2   5      724.51      715.83     36.89 o 
  -6  -2   5      756.69      728.72     45.05 o 
  -5  -2   5     1573.91     1678.89     44.44 o 
  -4  -2   5     1456.27     1329.05     34.75 o 
  -3  -2   5     5092.18     5446.54    122.01 o 
  -2  -2   5     5672.64     5432.77    148.30 o 
  -1  -2   5     2868.14     2771.10     57.48 o 
   0  -2   5     4552.08     4148.58     99.49 o 
   1  -2   5    11273.13    12250.96    186.63 o 
   2  -2   5     6466.19     6407.49    100.23 o 
   3  -2   5     3704.94     3417.47     60.11 o 
   4  -2   5      625.62      586.41     15.28 o 
   5  -2   5      253.51      276.70     11.22 o 
   6  -2   5      110.08      114.66      9.28 o 
   7  -2   5       10.14        1.68      6.45 o 
   8  -2   5        4.82       16.53     12.24 o 
  -8  -1   5        0.20       14.61     23.70 o 
  -7  -1   5       32.32       51.90     16.29 o 
  -6  -1   5       17.60       32.96     13.15 o 
  -5  -1   5      164.15      208.00     19.91 o 
  -4  -1   5      172.92      215.36     10.73 o 
  -3  -1   5       69.68      116.79     10.87 o 
  -2  -1   5      449.94      615.20     16.65 o 
  -1  -1   5      927.98      729.72     17.41 o 
   0  -1   5     3756.22     3586.51     52.34 o 
   1  -1   5      499.38      698.48     12.42 o 
   2  -1   5        9.17       12.37      2.68 o 
   3  -1   5     2378.56     2306.28     32.62 o 
   4  -1   5     1928.38     1880.46     35.31 o 
   5  -1   5      838.77      787.13     16.71 o 
   6  -1   5     1527.65     1494.95     51.55 o 
   7  -1   5      186.79      202.23     11.42 o 
   8  -1   5      103.56      104.65     16.31 o 
  -8   0   5      257.20      318.67     46.43 o 
  -7   0   5      671.82      693.70     36.10 o 
  -6   0   5     1023.09      990.63     44.64 o 
  -5   0   5     3730.35     3706.59    148.87 o 
  -4   0   5     6262.63     6157.16    148.25 o 
  -3   0   5     8550.12     8321.86    295.18 o 
  -2   0   5     6261.15     6258.42    149.23 o 
  -1   0   5     4726.97     4752.57     88.48 o 
   0   0   5     3094.41     3098.97     93.92 o 
   1   0   5     7443.03     6744.03    152.38 o 
   2   0   5     8811.97     9230.13    146.55 o 
   3   0   5    12416.27    11970.08    172.78 o 
   4   0   5     3705.31     3321.17     68.10 o 
   5   0   5      924.73      922.80     21.07 o 
   6   0   5      972.27     1002.99     32.84 o 
   7   0   5      820.63      778.13     30.44 o 
   8   0   5      695.30      756.14    104.22 o 
  -8   1   5      767.41      860.89     62.83 o 
  -7   1   5     1192.03     1318.22     56.41 o 
  -6   1   5     1900.87     1908.01     50.11 o 
  -5   1   5     2798.73     2644.57     90.31 o 
  -4   1   5     2230.55     2285.55     76.70 o 
  -3   1   5     1378.73     1453.28     36.34 o 
  -2   1   5      347.33      490.97     24.74 o 
  -1   1   5     6146.19     6119.11    165.22 o 
   0   1   5     6233.34     6902.26    104.02 o 
   1   1   5    12133.77    11847.63    220.24 o 
   2   1   5     2280.00     2355.00     50.10 o 
   3   1   5     1203.85     1049.22     14.95 o 
   4   1   5      387.58      357.49     10.58 o 
   5   1   5       69.20       62.09      5.86 o 
   6   1   5      242.02      219.85     13.41 o 
   7   1   5      345.02      354.92     34.20 o 
   8   1   5        0.14        0.00     15.18 o 
   9   1   5        3.64       11.37     16.53 o 
  -8   2   5       72.32      123.87     33.60 o 
  -7   2   5        1.90       25.09     14.67 o 
  -6   2   5        4.59       23.68      8.05 o 
  -5   2   5       17.91       44.60      6.79 o 
  -4   2   5       11.31       36.44      5.31 o 
  -3   2   5      936.39      943.11     19.72 o 
  -2   2   5     6428.07     5668.65    528.25 o 
  -1   2   5     1857.27     2133.49     61.59 o 
   0   2   5     2536.77     2845.58     58.61 o 
   1   2   5      571.65      570.70     12.13 o 
   2   2   5     1043.37      892.05     15.08 o 
   3   2   5      523.05      491.62     13.04 o 
   4   2   5      147.71      134.71     15.31 o 
   5   2   5     1153.29     1083.34     22.35 o 
   6   2   5     1270.05     1177.09     30.06 o 
   7   2   5      642.94      703.21     76.87 o 
   8   2   5      281.16      284.55     43.91 o 
   9   2   5      196.86      208.80     40.75 o 
  -8   3   5      519.06      517.15     35.22 o 
  -7   3   5     1027.17      974.54     42.81 o 
  -6   3   5     1721.75     1769.57     34.01 o 
  -5   3   5     2143.70     2221.00     34.30 o 
  -4   3   5      739.93      705.97     17.32 o 
  -3   3   5     1505.90     1332.56     21.37 o 
  -2   3   5     4413.08     4514.07     73.52 o 
  -1   3   5     9965.22    11659.38    220.30 o 
   0   3   5     6858.51     6783.16     80.69 o 
   1   3   5     6663.91     6870.32    163.42 o 
   2   3   5     6604.07     6464.99     42.31 o 
   3   3   5    17470.01    16879.66    302.29 o 
   4   3   5     4758.67     4829.42     71.83 o 
   5   3   5     1318.60     1295.01     33.85 o 
   6   3   5     1410.33     1368.47     77.64 o 
   7   3   5     1054.59     1118.87     86.36 o 
   8   3   5      396.28      428.13     43.99 o 
   9   3   5      383.18      398.65     35.07 o 
  -8   4   5      528.62      549.56     29.75 o 
  -7   4   5      598.71      612.15     37.77 o 
  -6   4   5      928.90      934.16     22.99 o 
  -5   4   5      574.86      541.21     77.28 o 
  -4   4   5     2099.25     2093.55     45.05 o 
  -3   4   5     2179.30     2217.15     42.71 o 
  -2   4   5      916.29     1071.48     23.43 o 
  -1   4   5      770.66      867.00     15.60 o 
   0   4   5     4110.76     3933.27     52.34 o 
   1   4   5     1492.72     1730.74     25.14 o 
   2   4   5      259.10      330.25     12.93 o 
   3   4   5     4753.23     5109.99     94.45 o 
   4   4   5     2805.29     2720.29     48.22 o 
   5   4   5       60.64       63.39      6.55 o 
   6   4   5      262.13      274.61     20.37 o 
   7   4   5       27.47       35.73     14.23 o 
   8   4   5        0.22        0.00     12.12 o 
   9   4   5        5.20        4.34     16.59 o 
  -8   5   5       16.42       20.60     14.58 o 
  -7   5   5       10.34        5.63     10.55 o 
  -6   5   5      180.51      211.32     13.85 o 
  -5   5   5      530.09      475.36     15.06 o 
  -4   5   5      309.20      329.60     11.85 o 
  -3   5   5        9.54       25.12      4.68 o 
  -2   5   5      216.99      232.34     11.13 o 
  -1   5   5      699.14      887.24     21.21 o 
   0   5   5     2534.26     2476.75     35.35 o 
   1   5   5     8508.30     7901.44     72.24 o 
   2   5   5     6796.90     6900.84    183.72 o 
   3   5   5     5167.04     4823.07     67.40 o 
   4   5   5        8.06       32.57     10.47 o 
   5   5   5       47.49       48.82      6.35 o 
   6   5   5      690.52      771.12     74.43 o 
   7   5   5      856.62      945.80     56.58 o 
   8   5   5      235.66      275.21     28.39 o 
   9   5   5      268.42      263.38     31.58 o 
  -7   6   5      463.32      442.38     25.39 o 
  -6   6   5      281.81      280.88     15.25 o 
  -5   6   5     1069.87     1128.94     27.68 o 
  -4   6   5     3731.46     3610.40     66.18 o 
  -3   6   5     3089.95     2990.11     68.96 o 
  -2   6   5     5170.83     5518.64     99.53 o 
  -1   6   5     2429.91     2660.60     43.80 o 
   0   6   5     4523.45     3933.24     61.89 o 
   1   6   5     7281.77     7070.01     65.42 o 
   2   6   5     7458.82     8043.06     79.90 o 
   3   6   5     6781.24     6740.02     81.66 o 
   4   6   5      716.85      625.23     14.27 o 
   5   6   5      639.61      630.41     17.59 o 
   6   6   5     1912.61     1893.59     77.52 o 
   7   6   5      422.48      456.63     30.09 o 
   8   6   5      272.82      312.18     44.81 o 
   9   6   5      165.93      239.61     47.08 o 
  -7   7   5      519.82      460.42     61.28 o 
  -6   7   5      602.45      690.16     24.69 o 
  -5   7   5      291.15      323.32     15.68 o 
  -4   7   5     1562.40     1560.09     39.19 o 
  -3   7   5      644.54      707.25     16.35 o 
  -2   7   5      168.20      183.53      7.76 o 
  -1   7   5     2271.95     2406.97     55.75 o 
   0   7   5     3234.13     3332.51     56.41 o 
   1   7   5        7.80       30.65      4.14 o 
   2   7   5      894.47      941.96     15.64 o 
   3   7   5       19.79       42.76      5.53 o 
   4   7   5      378.15      358.36     11.85 o 
   5   7   5      116.29      135.64     10.21 o 
   6   7   5      174.22      166.00     20.50 o 
   7   7   5        0.29        0.00     20.78 o 
   8   7   5        0.16       14.77     24.19 o 
   9   7   5       22.15       25.49     32.14 o 
  -7   8   5       27.34       57.67     15.55 o 
  -6   8   5       13.59       43.12     11.81 o 
  -5   8   5      515.01      545.88     19.53 o 
  -4   8   5      174.94      195.99     13.04 o 
  -3   8   5       59.06       72.18      8.71 o 
  -2   8   5     1559.32     1535.95     24.33 o 
  -1   8   5       96.95      105.39      7.15 o 
   0   8   5     1089.96      937.47     23.84 o 
   1   8   5     2557.97     2651.73     37.49 o 
   2   8   5       82.40       88.74      6.50 o 
   3   8   5      640.64      687.02     14.99 o 
   4   8   5     2527.97     2480.78     38.28 o 
   5   8   5     1679.23     1543.09     41.72 o 
   6   8   5      702.83      796.07     34.97 o 
   7   8   5      216.35      226.46     37.01 o 
   8   8   5      250.95      287.50     44.97 o 
  -6   9   5     1573.48     1546.78     42.34 o 
  -5   9   5     1574.94     1550.13     37.73 o 
  -4   9   5      708.79      664.36     20.04 o 
  -3   9   5     1299.01     1245.33     24.60 o 
  -2   9   5     2198.30     2309.68     37.67 o 
  -1   9   5     1712.25     1674.92     37.99 o 
   0   9   5     2744.56     2656.84     40.89 o 
   1   9   5      331.67      337.68     16.23 o 
   2   9   5      581.28      611.06     20.02 o 
   3   9   5     2429.04     2449.93     30.52 o 
   4   9   5     1495.59     1474.57     29.67 o 
   5   9   5     1244.05     1230.53     48.30 o 
   6   9   5      987.08     1078.39     42.37 o 
   7   9   5      258.93      261.04     38.64 o 
   8   9   5      305.66      251.63     43.99 o 
  -6  10   5      149.30      138.10     18.28 o 
  -5  10   5      304.95      318.00     19.25 o 
  -4  10   5     1509.97     1533.36     29.84 o 
  -3  10   5      624.60      691.21     21.33 o 
  -2  10   5       13.08       13.13      6.37 o 
  -1  10   5      129.17      151.52     12.34 o 
   0  10   5      346.25      387.33     16.21 o 
   1  10   5      595.29      561.86     20.94 o 
   2  10   5      118.50      147.72     12.92 o 
   3  10   5      277.09      250.97     15.45 o 
   4  10   5      363.49      402.36     22.95 o 
   5  10   5       32.87       35.49     26.14 o 
   6  10   5       46.60       38.35     16.10 o 
   7  10   5        0.10        0.00     14.47 o 
   8  10   5        5.84        0.00     24.68 o 
  -5  11   5      164.52      175.23     18.38 o 
  -4  11   5      299.34      265.49     16.26 o 
  -3  11   5      390.75      418.46     17.63 o 
  -2  11   5      160.78      160.79     11.72 o 
  -1  11   5       11.04       14.26      7.98 o 
   0  11   5     4437.90     4511.35    140.59 o 
   1  11   5     2658.91     2571.33     43.63 o 
   2  11   5     1303.33     1278.23     30.94 o 
   3  11   5     2091.67     2219.50     55.79 o 
   4  11   5     1619.28     1728.11     69.97 o 
   5  11   5      786.62      820.30     52.76 o 
   6  11   5      658.64      642.05     50.00 o 
   7  11   5      365.46      354.39     43.83 o 
   8  11   5      275.65      317.37     47.89 o 
  -5  12   5      357.56      285.55     21.91 o 
  -4  12   5      520.96      493.67     25.59 o 
  -3  12   5      968.45     1063.31     32.66 o 
  -2  12   5     1373.74     1425.20     36.95 o 
  -1  12   5     1582.39     1520.81     52.32 o 
   0  12   5      732.17      775.96     28.37 o 
   1  12   5      654.76      671.59     25.33 o 
   2  12   5     1864.29     1805.68     41.22 o 
   3  12   5     1467.85     1569.95     43.74 o 
   4  12   5      444.73      439.13     43.83 o 
   5  12   5      399.04      434.26     43.83 o 
   6  12   5      339.33      323.22     42.53 o 
   7  12   5      250.92      226.14     38.15 o 
  -4  13   5       86.27       95.74     15.20 o 
  -3  13   5       90.87      123.31     17.85 o 
  -2  13   5      223.06      259.40     18.52 o 
  -1  13   5       20.21       28.41     10.43 o 
   0  13   5       29.91       22.77     10.16 o 
   1  13   5       11.44       36.37     11.33 o 
   2  13   5      317.64      357.61     37.20 o 
   3  13   5      610.34      622.22     31.50 o 
   4  13   5        6.56        4.22     23.38 o 
   5  13   5       16.84       30.68     25.00 o 
   6  13   5        6.94        6.01     25.33 o 
   7  13   5       19.14       38.31     28.73 o 
  -4  14   5      689.19      682.64     86.53 o 
  -3  14   5      506.92      497.38     44.00 o 
  -2  14   5      318.33      338.90     24.74 o 
  -1  14   5      565.37      541.53     23.79 o 
   0  14   5      417.34      389.43     19.92 o 
   1  14   5      620.93      584.20     26.38 o 
   2  14   5      713.94      767.15     36.29 o 
   3  14   5      824.52      800.50     56.98 o 
   4  14   5     1062.89     1018.52     63.96 o 
   5  14   5      730.86      725.01     58.28 o 
   6  14   5      341.24      306.34     45.78 o 
  -3  15   5      324.82      325.67     28.05 o 
  -2  15   5      781.34      716.28     58.17 o 
  -1  15   5      940.58      947.80     64.73 o 
   0  15   5      523.18      530.00     30.08 o 
   1  15   5      436.04      438.62     25.04 o 
   2  15   5      202.10      215.26     19.68 o 
   3  15   5      126.00      119.48     33.44 o 
   4  15   5      277.29      201.95     37.99 o 
   5  15   5      367.09      402.12     50.16 o 
   6  15   5      285.72      225.49     43.99 o 
  -2  16   5        4.25        1.73     14.46 o 
  -1  16   5        0.62        4.17     19.24 o 
   0  16   5        8.47        4.96     16.23 o 
   1  16   5        9.31        0.00     16.40 o 
   2  16   5        0.66        0.00     28.90 o 
   3  16   5        2.36        0.00     26.79 o 
   4  16   5        4.10        1.79     27.11 o 
   5  16   5      184.12      165.42     41.88 o 
   0  17   5      258.77      230.97     29.61 o 
   1  17   5      444.20      424.46     52.76 o 
   2  17   5      392.44      259.74     48.38 o 
   3  17   5      330.18      317.37     51.79 o 
  -2 -14   6       12.45       21.92     33.12 o 
  -1 -14   6        0.11        0.00     29.22 o 
  -4 -13   6      189.74      234.58     48.05 o 
  -3 -13   6      235.61      329.39     50.16 o 
  -2 -13   6      483.12      506.66     54.55 o 
  -1 -13   6      585.10      535.56     53.25 o 
   0 -13   6      538.28      562.51     33.11 o 
   1 -13   6      544.30      601.08     81.09 o 
   2 -13   6      550.28      592.95     60.31 o 
  -5 -12   6      456.39      456.34     58.60 o 
  -4 -12   6      458.14      526.14     57.47 o 
  -3 -12   6      938.47     1052.29     68.02 o 
  -2 -12   6      762.64      768.52     58.28 o 
  -1 -12   6      882.31      866.41     59.74 o 
   0 -12   6      683.39      741.52     40.18 o 
   1 -12   6      298.31      294.45     21.21 o 
   2 -12   6      318.87      332.73     70.21 o 
   3 -12   6      570.63      562.27    104.30 o 
  -6 -11   6       55.87       63.47     25.02 o 
  -5 -11   6       13.52        2.44     30.20 o 
  -4 -11   6       20.31        0.00     26.62 o 
  -3 -11   6       76.55      108.61     32.14 o 
  -2 -11   6        3.49        0.00     21.43 o 
  -1 -11   6        0.17        0.00     17.21 o 
   0 -11   6       21.67        7.71      8.54 o 
   1 -11   6        0.44        0.05      7.94 o 
   2 -11   6        0.52        0.00      7.66 o 
   3 -11   6        1.61        0.00     12.51 o 
   4 -11   6       61.51       69.34     19.67 o 
  -6 -10   6      204.51      234.05     26.03 o 
  -5 -10   6      784.96      830.48     42.78 o 
  -4 -10   6      913.29      906.84     41.25 o 
  -3 -10   6     1027.50      867.96     78.82 o 
  -2 -10   6      680.82      681.99     49.19 o 
  -1 -10   6      697.49      629.23    147.06 o 
   0 -10   6     1201.72     1309.33     32.92 o 
   1 -10   6     1251.38     1232.70     39.25 o 
   2 -10   6      456.27      436.76     20.16 o 
   3 -10   6      768.45      825.54     75.81 o 
   4 -10   6      811.82      843.93     59.82 o 
   5 -10   6      618.99      653.09     40.34 o 
  -7  -9   6      345.46      364.94     32.91 o 
  -6  -9   6      611.85      609.05     32.49 o 
  -5  -9   6      586.98      595.48     30.27 o 
  -4  -9   6     1075.52     1119.13     43.61 o 
  -3  -9   6     2025.64     1924.31    100.41 o 
  -2  -9   6     1641.84     1668.04     68.51 o 
  -1  -9   6      825.18      958.28     18.83 o 
   0  -9   6     1183.06     1189.40     32.03 o 
   1  -9   6     3682.58     3617.13     49.05 o 
   2  -9   6     1975.21     2049.33     86.81 o 
   3  -9   6      457.10      469.40     23.48 o 
   4  -9   6      100.63       82.57     18.23 o 
   5  -9   6      116.08      115.93     22.50 o 
  -7  -8   6       17.90       35.76     17.75 o 
  -6  -8   6       72.34       73.82     18.33 o 
  -5  -8   6       11.13        8.79     13.40 o 
  -4  -8   6       64.51       72.93     18.42 o 
  -3  -8   6        0.27        8.11     12.83 o 
  -2  -8   6       48.72       47.57      9.62 o 
  -1  -8   6       58.17       56.41     10.53 o 
   0  -8   6       31.20       38.88      5.62 o 
   1  -8   6        0.91        1.74      4.47 o 
   2  -8   6      193.94      215.99     11.71 o 
   3  -8   6      353.83      353.54     16.07 o 
   4  -8   6      564.55      539.22     36.25 o 
   5  -8   6      127.05      136.44     22.73 o 
   6  -8   6      109.21      122.31     23.40 o 
  -7  -7   6      335.53      345.89     31.25 o 
  -6  -7   6      535.93      519.09     30.08 o 
  -5  -7   6      698.93      600.36     31.00 o 
  -4  -7   6     1605.70     1593.53     47.18 o 
  -3  -7   6     3128.14     3142.83    122.57 o 
  -2  -7   6     2212.72     2229.93     42.59 o 
  -1  -7   6      819.79      809.99     23.82 o 
   0  -7   6     1857.59     1665.56     70.84 o 
   1  -7   6     2243.19     2191.16     50.20 o 
   2  -7   6      758.50      701.00     63.59 o 
   3  -7   6     2942.73     2998.06    107.71 o 
   4  -7   6     1692.94     1686.39     69.03 o 
   5  -7   6      606.78      577.09     21.17 o 
   6  -7   6      542.80      557.17     36.71 o 
  -8  -6   6      223.33      220.64     23.69 o 
  -7  -6   6      752.24      713.70     34.96 o 
  -6  -6   6     2454.91     2472.74     71.94 o 
  -5  -6   6      537.88      491.02     25.28 o 
  -4  -6   6      887.57      789.96     43.59 o 
  -3  -6   6     1598.87     1620.88     48.78 o 
  -2  -6   6     1733.65     1874.04     29.85 o 
  -1  -6   6     1484.03     1479.05     26.93 o 
   0  -6   6     1583.87     1617.95     27.51 o 
   1  -6   6     1435.15     1351.24     38.16 o 
   2  -6   6     1389.55     1371.78     50.11 o 
   3  -6   6       41.91       57.95      8.24 o 
   4  -6   6      215.96      229.13     13.98 o 
   5  -6   6      488.98      463.96     30.13 o 
   6  -6   6      156.60      170.14     19.19 o 
   7  -6   6       34.82       44.57     15.11 o 
  -8  -5   6        1.62        0.00     12.24 o 
  -7  -5   6       72.93       77.14     13.90 o 
  -6  -5   6      314.62      333.58     17.99 o 
  -5  -5   6        7.32        7.09     10.44 o 
  -4  -5   6      192.36      222.84     17.64 o 
  -3  -5   6      343.93      302.75     17.64 o 
  -2  -5   6       24.59       25.29      4.76 o 
  -1  -5   6       19.55       20.74      4.29 o 
   0  -5   6      628.94      644.14     24.10 o 
   1  -5   6      847.50      804.88     17.60 o 
   2  -5   6       54.48       73.63      6.78 o 
   3  -5   6      523.99      423.37     14.93 o 
   4  -5   6      112.45      102.01     10.08 o 
   5  -5   6      283.23      277.38     15.34 o 
   6  -5   6      465.35      425.33     23.59 o 
   7  -5   6      264.04      270.70     16.65 o 
  -8  -4   6      366.82      371.53     30.71 o 
  -7  -4   6      371.26      348.15     21.48 o 
  -6  -4   6      429.47      413.17     22.85 o 
  -5  -4   6      242.50      242.60     13.80 o 
  -4  -4   6     2276.18     2166.12     78.13 o 
  -3  -4   6     3122.48     2785.50     85.64 o 
  -2  -4   6     1734.17     1716.40     27.54 o 
  -1  -4   6      980.04      932.73     24.90 o 
   0  -4   6     7763.40     6708.58    476.66 o 
   1  -4   6     4488.45     4609.93     99.16 o 
   2  -4   6     2522.33     2567.47     63.67 o 
   3  -4   6      755.88      688.91     17.79 o 
   4  -4   6     1166.63     1105.30     34.41 o 
   5  -4   6     2518.68     2397.48     59.54 o 
   6  -4   6     1587.91     1524.61     47.13 o 
   7  -4   6      598.30      580.10     45.90 o 
  -8  -3   6      252.88      231.40     21.42 o 
  -7  -3   6      625.92      591.83     26.31 o 
  -6  -3   6      721.96      722.11     25.25 o 
  -5  -3   6      735.41      782.89     22.92 o 
  -4  -3   6     1430.79     1269.39     43.37 o 
  -3  -3   6     1182.30     1157.76     38.15 o 
  -2  -3   6     2997.34     3024.94     77.12 o 
  -1  -3   6      517.58      522.96     16.75 o 
   0  -3   6      239.56      150.24     13.18 o 
   1  -3   6     3462.32     3795.68     72.99 o 
   2  -3   6     2009.69     2042.11     30.80 o 
   3  -3   6      896.73      795.14     17.94 o 
   4  -3   6     1533.12     1410.81     38.32 o 
   5  -3   6       83.18      100.71      8.35 o 
   6  -3   6       22.19       19.19      6.96 o 
   7  -3   6        1.71        4.66      7.34 o 
   8  -3   6       60.54       64.24     12.15 o 
  -8  -2   6        4.61       19.24     18.66 o 
  -7  -2   6        4.51       27.32     16.90 o 
  -6  -2   6       16.94       31.21      9.91 o 
  -5  -2   6        1.14       21.91      7.43 o 
  -4  -2   6      102.43      167.79     12.57 o 
  -3  -2   6      452.04      361.07     10.86 o 
  -2  -2   6     1437.99     1681.70     68.42 o 
  -1  -2   6        3.79       28.45      4.07 o 
   0  -2   6      790.70      708.25     64.23 o 
   1  -2   6      540.73      485.20     16.69 o 
   2  -2   6     2023.48     2157.50     42.56 o 
   3  -2   6     1462.95     1418.92     22.02 o 
   4  -2   6     1747.46     1652.47     29.73 o 
   5  -2   6      388.30      370.20     13.99 o 
   6  -2   6       57.51       53.89      7.90 o 
   7  -2   6      407.45      406.75     14.98 o 
   8  -2   6      712.76      681.72     65.11 o 
  -8  -1   6       90.43       91.35     23.58 o 
  -7  -1   6      398.21      385.10     58.28 o 
  -6  -1   6     1162.59     1080.45     40.76 o 
  -5  -1   6     2172.30     1974.81     72.38 o 
  -4  -1   6     3130.33     3028.97    126.09 o 
  -3  -1   6     3458.03     3374.16    115.87 o 
  -2  -1   6     6565.41     6610.15    109.63 o 
  -1  -1   6     5885.45     6126.43    106.62 o 
   0  -1   6    11233.92    10614.58    168.65 o 
   1  -1   6     6148.78     5731.27    119.67 o 
   2  -1   6     4118.87     4129.21     76.57 o 
   3  -1   6     5974.15     6032.27     96.82 o 
   4  -1   6     2417.89     2381.46     41.92 o 
   5  -1   6       72.66       82.53      6.83 o 
   6  -1   6      568.53      616.04     17.80 o 
   7  -1   6      641.60      643.91     26.90 o 
   8  -1   6      280.79      296.57     22.04 o 
  -8   0   6      209.69      225.40     29.38 o 
  -7   0   6      470.89      419.42     31.51 o 
  -6   0   6      877.47      911.76     37.80 o 
  -5   0   6     1162.09     1126.58     37.70 o 
  -4   0   6      319.22      357.19     19.94 o 
  -3   0   6     1578.59     1673.95     71.76 o 
  -2   0   6      698.57      914.53     39.82 o 
  -1   0   6     4848.96     4604.96    135.50 o 
   0   0   6     7077.30     7606.88    161.58 o 
   1   0   6     2125.23     1866.29     43.50 o 
   2   0   6      166.45      179.81      6.58 o 
   3   0   6      448.94      443.67     10.89 o 
   4   0   6      156.33      160.19      7.73 o 
   5   0   6        5.46        1.53      4.10 o 
   6   0   6       48.03       35.05      6.43 o 
   7   0   6       12.64        2.97      6.11 o 
   8   0   6        9.44       21.63     14.44 o 
  -8   1   6        0.32       12.01     24.68 o 
  -7   1   6       21.31       52.77     17.79 o 
  -6   1   6      110.52      124.96     19.03 o 
  -5   1   6      798.34      785.53     49.35 o 
  -4   1   6     1703.76     1596.72     61.79 o 
  -3   1   6       72.57      140.54      7.85 o 
  -2   1   6     1664.49     1383.31     31.07 o 
  -1   1   6     3150.28     3316.21     52.60 o 
   0   1   6      148.99      112.36      4.74 o 
   1   1   6     1681.16     1666.89     30.30 o 
   2   1   6     1743.77     1607.43     29.10 o 
   3   1   6     1183.14     1164.13     32.97 o 
   4   1   6     3313.17     3218.18     51.76 o 
   5   1   6     1272.60     1239.53     29.94 o 
   6   1   6     1292.32     1230.05     29.00 o 
   7   1   6      354.20      385.08     19.56 o 
   8   1   6      181.95      237.33     32.39 o 
  -8   2   6      710.71      713.65     59.09 o 
  -7   2   6     1334.04     1388.12     48.58 o 
  -6   2   6     1585.94     1564.60     46.97 o 
  -5   2   6     2227.19     2226.05     74.37 o 
  -4   2   6     1539.07     1630.42     47.32 o 
  -3   2   6     1812.00     1606.94     46.76 o 
  -2   2   6     1050.78      853.71     41.01 o 
  -1   2   6    12145.56    13114.95    223.49 o 
   0   2   6     6263.72     6171.42    110.81 o 
   1   2   6     1456.46     1330.66     26.67 o 
   2   2   6     7116.11     6870.87    129.55 o 
   3   2   6     8761.44     8585.61    207.79 o 
   4   2   6      934.84      847.23     20.10 o 
   5   2   6      764.01      655.99     19.28 o 
   6   2   6     2070.06     1751.84    136.71 o 
   7   2   6     1660.93     1785.76    181.90 o 
   8   2   6      347.28      393.36     41.40 o 
   9   2   6      166.10      186.91     28.49 o 
  -8   3   6      382.91      414.13     50.16 o 
  -7   3   6      602.14      661.10     36.80 o 
  -6   3   6      639.64      613.81     25.82 o 
  -5   3   6      636.27      644.66     26.20 o 
  -4   3   6      644.68      629.52     15.43 o 
  -3   3   6     1120.94     1094.09     50.80 o 
  -2   3   6       25.16       62.58      4.94 o 
  -1   3   6      623.98      859.64     22.66 o 
   0   3   6     3173.48     2998.97     96.68 o 
   1   3   6      219.59      230.81      6.80 o 
   2   3   6       30.07       58.36      5.54 o 
   3   3   6      103.64      108.29      7.87 o 
   4   3   6       76.56       47.49      8.53 o 
   5   3   6      270.65      255.12     13.64 o 
   6   3   6        0.46        0.00      5.05 o 
   7   3   6        2.33        6.01     12.73 o 
   8   3   6        0.30       13.81     14.35 o 
   9   3   6        5.00       23.08     18.58 o 
  -8   4   6       61.45       77.43     20.74 o 
  -7   4   6      290.16      246.59     39.37 o 
  -6   4   6      296.17      362.65     21.88 o 
  -5   4   6      209.22      229.30     16.35 o 
  -4   4   6      238.28      248.21     10.30 o 
  -3   4   6       18.82       30.21      4.76 o 
  -2   4   6     4644.05     4982.48    124.01 o 
  -1   4   6     3518.20     3597.13     63.74 o 
   0   4   6      554.55      625.92     14.93 o 
   1   4   6     9691.30     9037.62     79.30 o 
   2   4   6     2886.69     3092.52     26.13 o 
   3   4   6     6184.71     6084.29    103.75 o 
   4   4   6     6893.74     6714.54    175.25 o 
   5   4   6     1409.69     1310.44     21.53 o 
   6   4   6      672.21      693.56     23.94 o 
   7   4   6     1003.70     1115.87     71.35 o 
   8   4   6      589.21      611.27     35.44 o 
   9   4   6      402.85      445.26    107.47 o 
  -7   5   6      619.24      577.03     28.06 o 
  -6   5   6     1381.59     1334.90     36.25 o 
  -5   5   6     1768.72     1888.95     32.19 o 
  -4   5   6     1874.06     2003.16     25.54 o 
  -3   5   6     2748.01     2814.76     38.07 o 
  -2   5   6     1273.04     1155.77     16.73 o 
  -1   5   6     2149.78     2147.22     38.74 o 
   0   5   6    14019.71    14384.69    200.81 o 
   1   5   6    16665.71    16366.79    158.98 o 
   2   5   6     4389.43     4664.54     57.71 o 
   3   5   6     3055.79     3152.70     49.18 o 
   4   5   6     2626.64     2657.72     34.59 o 
   5   5   6     1401.87     1410.93     40.98 o 
   6   5   6     1247.03     1319.16     48.30 o 
   7   5   6      725.77      759.26     75.00 o 
   8   5   6      141.52      142.71     22.70 o 
   9   5   6      191.45      177.99     27.63 o 
  -7   6   6      143.12      117.11     37.26 o 
  -6   6   6      488.33      459.48     18.56 o 
  -5   6   6      203.69      201.16     11.81 o 
  -4   6   6      526.36      537.72     14.10 o 
  -3   6   6      510.44      606.01     18.53 o 
  -2   6   6      827.11      865.84     16.40 o 
  -1   6   6     1728.52     1853.33     35.31 o 
   0   6   6      296.53      414.33     10.51 o 
   1   6   6     1470.70     1651.55     24.07 o 
   2   6   6      306.86      321.64     10.36 o 
   3   6   6       30.51       27.20      5.12 o 
   4   6   6      576.31      530.58     13.90 o 
   5   6   6      127.23      122.97      8.83 o 
   6   6   6       99.89       89.03     16.48 o 
   7   6   6       69.67       65.52     16.47 o 
   8   6   6       31.32       47.32     17.70 o 
   9   6   6       27.48       11.53     31.66 o 
  -7   7   6       12.79       28.05     16.39 o 
  -6   7   6      116.37      114.61     14.15 o 
  -5   7   6      747.29      768.46     21.85 o 
  -4   7   6     2670.95     2743.72     43.99 o 
  -3   7   6     1819.07     1786.01     36.85 o 
  -2   7   6     1247.11     1281.91     20.05 o 
  -1   7   6     1867.67     1964.44     45.74 o 
   0   7   6     2052.78     1940.26     27.74 o 
   1   7   6     2806.13     2649.25     51.27 o 
   2   7   6     2889.94     2808.86     27.14 o 
   3   7   6     4794.43     4919.16     52.67 o 
   4   7   6      711.80      727.24     16.26 o 
   5   7   6      340.03      341.88     14.63 o 
   6   7   6     1897.07     1905.04     77.92 o 
   7   7   6     1071.17     1134.59     64.29 o 
   8   7   6      280.25      239.29     41.40 o 
  -7   8   6      533.39      538.58     53.90 o 
  -6   8   6      530.26      568.32     24.00 o 
  -5   8   6      513.21      518.91     19.36 o 
  -4   8   6     4316.95     4292.07     66.19 o 
  -3   8   6     5482.62     5283.16     69.24 o 
  -2   8   6     1382.34     1393.42     28.21 o 
  -1   8   6     1524.72     1619.04     27.74 o 
   0   8   6     4568.79     4563.32     49.37 o 
   1   8   6     3153.32     3400.75     65.49 o 
   2   8   6     1767.14     1900.35     23.11 o 
   3   8   6     1797.69     1848.30     24.11 o 
   4   8   6     2721.92     2624.75     33.37 o 
   5   8   6     1359.07     1344.63     36.78 o 
   6   8   6     1112.40     1172.09     48.70 o 
   7   8   6      242.11      254.06     38.31 o 
   8   8   6      169.77      123.22     34.58 o 
  -6   9   6      637.45      645.51     30.02 o 
  -5   9   6      311.52      341.84     17.19 o 
  -4   9   6      127.56      141.84     12.42 o 
  -3   9   6       30.98       55.76      9.12 o 
  -2   9   6     1065.71     1057.33     22.10 o 
  -1   9   6      284.04      343.94     20.73 o 
   0   9   6       86.48       96.32     11.20 o 
   1   9   6      134.06      171.61     12.81 o 
   2   9   6     1111.92     1178.33     31.70 o 
   3   9   6        0.38        0.00      6.29 o 
   4   9   6      105.01       95.18      9.55 o 
   5   9   6       38.87       19.67     12.52 o 
   6   9   6        2.62        4.26     13.57 o 
   7   9   6       16.41        1.79     21.27 o 
   8   9   6       28.82       31.66     29.38 o 
  -6  10   6      371.07      384.66     25.24 o 
  -5  10   6      246.16      267.76     16.69 o 
  -4  10   6       91.64      100.06     11.73 o 
  -3  10   6       27.89       35.96      8.76 o 
  -2  10   6     1801.51     1872.21     38.47 o 
  -1  10   6     3495.04     3454.42     83.03 o 
   0  10   6     2228.73     2355.09     41.64 o 
   1  10   6     1908.13     1855.34     36.20 o 
   2  10   6      842.19      752.49     23.79 o 
   3  10   6      684.23      674.96     22.42 o 
   4  10   6     1900.22     1967.44     57.55 o 
   5  10   6     1571.21     1505.70     64.29 o 
   6  10   6      905.26      967.33     39.37 o 
   7  10   6      441.54      479.88     49.19 o 
   8  10   6      420.05      439.13     53.57 o 
  -5  11   6      577.06      566.33     27.26 o 
  -4  11   6      943.82      944.28     31.48 o 
  -3  11   6     2285.11     2342.28     39.99 o 
  -2  11   6      909.35      930.68     23.80 o 
  -1  11   6      213.46      243.59     15.10 o 
   0  11   6     2781.23     2753.69     59.37 o 
   1  11   6     3731.25     3654.37     52.61 o 
   2  11   6     1131.93     1179.34     30.37 o 
   3  11   6      546.62      596.17     22.52 o 
   4  11   6      564.40      509.02     26.59 o 
   5  11   6      486.08      487.02     43.18 o 
   6  11   6      305.90      309.58     38.96 o 
   7  11   6      220.17      210.39     36.20 o 
  -5  12   6       32.54       19.20     13.09 o 
  -4  12   6       51.14       48.78     11.97 o 
  -3  12   6      393.56      406.91     22.83 o 
  -2  12   6      252.31      256.46     17.63 o 
  -1  12   6       72.27       73.70     11.72 o 
   0  12   6      267.40      276.19     19.16 o 
   1  12   6      376.35      373.26     20.66 o 
   2  12   6      138.71      141.72     15.01 o 
   3  12   6      243.68      212.94     16.55 o 
   4  12   6       23.64       51.46     24.51 o 
   5  12   6        5.55        0.00     19.81 o 
   6  12   6       91.33       77.76     29.55 o 
   7  12   6       64.59       83.77     30.84 o 
  -4  13   6      250.84      231.32     18.65 o 
  -3  13   6      314.79      308.13     24.37 o 
  -2  13   6      390.41      395.17     21.14 o 
  -1  13   6      555.24      537.86     27.79 o 
   0  13   6     1388.83     1379.10     37.62 o 
   1  13   6     1852.10     1783.39     41.04 o 
   2  13   6     1615.43     1451.71     36.43 o 
   3  13   6      964.59      966.86     38.07 o 
   4  13   6      407.87      411.86     43.67 o 
   5  13   6      336.53      349.03     42.53 o 
   6  13   6      393.39      401.47     46.43 o 
   7  13   6      315.50      332.31     46.10 o 
  -4  14   6      409.07      442.15     38.56 o 
  -3  14   6      700.83      738.82     40.22 o 
  -2  14   6      512.52      459.24     29.11 o 
  -1  14   6     1233.65     1132.84     41.76 o 
   0  14   6      639.11      631.03     28.25 o 
   1  14   6       23.61       34.56     11.99 o 
   2  14   6      196.36      187.19     17.87 o 
   3  14   6      829.90      725.50     55.36 o 
   4  14   6      595.32      561.05     52.11 o 
   5  14   6      255.29      244.97     40.42 o 
   6  14   6      116.80      124.84     36.20 o 
  -3  15   6       44.72       46.34     17.94 o 
  -2  15   6       59.16       56.15     16.89 o 
  -1  15   6        2.28       15.80     13.62 o 
   0  15   6        0.57        3.54     11.47 o 
   1  15   6        1.96        0.00     10.43 o 
   2  15   6       25.21       20.47     12.25 o 
   3  15   6      117.87      109.42     32.79 o 
   4  15   6       43.52       26.95     27.76 o 
   5  15   6        8.95        7.31     28.90 o 
   6  15   6       30.95       47.89     32.79 o 
  -1  16   6      719.45      621.45     39.78 o 
   0  16   6      315.80      285.07     30.25 o 
   1  16   6      385.23      365.61     31.56 o 
   2  16   6      580.23      551.45     36.15 o 
   3  16   6      395.96      482.15     52.60 o 
   4  16   6      627.95      701.96     60.72 o 
   5  16   6      409.82      458.77     55.20 o 
   0  17   6      270.45      240.54     44.48 o 
   1  17   6      296.34      288.97     31.98 o 
   2  17   6      276.86      226.30     47.57 o 
   3  17   6      139.26       69.16     35.71 o 
  -3 -13   7      453.88      493.35     57.96 o 
  -2 -13   7      408.70      431.82     52.92 o 
  -1 -13   7      165.82      223.70     43.83 o 
   1 -13   7      135.30      106.17     29.87 o 
  -5 -12   7       26.51       43.18     38.64 o 
  -4 -12   7       35.86       17.21     33.44 o 
  -3 -12   7        3.98        0.00     27.60 o 
  -2 -12   7       13.48       10.88     29.22 o 
  -1 -12   7       46.12       22.08     27.11 o 
   0 -12   7       37.05       26.41     13.99 o 
   1 -12   7       75.85       81.78     18.23 o 
   2 -12   7       80.66       81.98     19.45 o 
  -5 -11   7      255.53      290.27     33.69 o 
  -4 -11   7      225.14      210.39     42.37 o 
  -3 -11   7      716.62      677.12     57.14 o 
  -2 -11   7     1011.19     1074.53     66.56 o 
  -1 -11   7      753.23      819.00     56.98 o 
   0 -11   7     1011.94     1045.46     44.82 o 
   1 -11   7      785.31      722.78     27.69 o 
   2 -11   7      541.58      486.33     85.23 o 
   3 -11   7      738.11      703.15     98.30 o 
  -6 -10   7      361.27      413.67     34.58 o 
  -5 -10   7      473.67      472.04     56.54 o 
  -4 -10   7      245.71      233.11     27.57 o 
  -3 -10   7      612.82      608.78     53.25 o 
  -2 -10   7      375.88      360.56     42.21 o 
  -1 -10   7      400.12      490.59     42.70 o 
   0 -10   7      561.92      606.08     19.59 o 
   1 -10   7      677.81      655.39     31.07 o 
   2 -10   7      737.08      672.44     32.80 o 
   3 -10   7      516.10      508.75     33.10 o 
   4 -10   7       95.16      120.82     22.04 o 
  -6  -9   7        9.25       15.61     17.01 o 
  -5  -9   7       24.97       39.39     19.54 o 
  -4  -9   7       37.79       64.09     19.73 o 
  -3  -9   7       18.47       32.55     17.38 o 
  -2  -9   7       41.33       21.64     13.65 o 
  -1  -9   7       29.34       16.20      5.41 o 
   0  -9   7      376.66      334.66     13.69 o 
   1  -9   7      651.16      624.27     24.25 o 
   2  -9   7      140.46      123.90     12.90 o 
   3  -9   7      198.86      178.74     15.51 o 
   4  -9   7      338.11      370.32     38.96 o 
   5  -9   7      225.48      199.85     26.62 o 
  -7  -8   7      279.22      300.05     29.11 o 
  -6  -8   7      719.69      685.90     34.41 o 
  -5  -8   7      833.14      824.39     45.53 o 
  -4  -8   7      728.76      721.34     55.39 o 
  -3  -8   7     2336.66     2402.00     57.40 o 
  -2  -8   7     1518.35     1519.96     43.97 o 
  -1  -8   7      559.87      551.28     47.84 o 
   0  -8   7      974.95      931.02     29.89 o 
   1  -8   7     4497.40     4233.18     85.25 o 
   2  -8   7     3569.81     3549.98    119.38 o 
   3  -8   7     1774.78     1843.51     90.54 o 
   4  -8   7      806.36      811.25     71.59 o 
   5  -8   7      376.10      321.03     29.21 o 
   6  -8   7      251.82      265.24     30.55 o 
  -7  -7   7      257.52      238.07     31.62 o 
  -6  -7   7      775.25      779.96     34.79 o 
  -5  -7   7      590.60      579.15     29.24 o 
  -4  -7   7      534.72      583.41     35.10 o 
  -3  -7   7     1878.34     1916.96     52.76 o 
  -2  -7   7     1526.41     1586.29     50.03 o 
  -1  -7   7     1224.94     1167.97     50.06 o 
   0  -7   7     1075.08     1080.84     25.46 o 
   1  -7   7      587.75      543.33     15.08 o 
   2  -7   7      228.35      262.22     12.34 o 
   3  -7   7        1.96        0.00      6.42 o 
   4  -7   7       20.03       18.55      8.16 o 
   5  -7   7      170.74      141.42     17.71 o 
   6  -7   7      117.56      114.35     18.53 o 
  -7  -6   7      149.56      154.53     28.06 o 
  -6  -6   7       17.95       34.14     16.37 o 
  -5  -6   7        1.78        0.00     12.06 o 
  -4  -6   7       84.64       71.08     14.45 o 
  -3  -6   7      191.02      193.89     18.53 o 
  -2  -6   7        1.21        0.14      5.25 o 
  -1  -6   7      107.96      118.41      7.63 o 
   0  -6   7      128.07      123.68      7.48 o 
   1  -6   7     1004.46      989.95     27.21 o 
   2  -6   7      194.89      213.02     11.86 o 
   3  -6   7     1319.02     1303.52     41.86 o 
   4  -6   7     1880.24     1933.69    102.77 o 
   5  -6   7      455.42      445.96     21.72 o 
   6  -6   7      201.82      198.76     20.65 o 
  -8  -5   7      366.65      368.52     28.70 o 
  -7  -5   7      830.17      740.43     53.88 o 
  -6  -5   7     2474.93     2393.32    200.00 o 
  -5  -5   7      988.75      990.27     39.49 o 
  -4  -5   7      782.77      760.47     27.51 o 
  -3  -5   7     3436.90     3235.64    140.69 o 
  -2  -5   7     2172.08     2188.93     32.98 o 
  -1  -5   7     1671.12     1646.90     41.60 o 
   0  -5   7     3388.51     2979.73    187.56 o 
   1  -5   7     1529.65     1418.43     31.22 o 
   2  -5   7      422.89      434.11     17.22 o 
   3  -5   7     1466.51     1400.77     26.09 o 
   4  -5   7     2711.75     2645.10     84.56 o 
   5  -5   7     2429.90     2385.42     85.75 o 
   6  -5   7     1167.12     1323.96     51.83 o 
   7  -5   7      341.08      406.31     27.41 o 
  -8  -4   7      330.10      326.30     23.72 o 
  -7  -4   7      285.23      293.62     28.33 o 
  -6  -4   7     1391.74     1295.20     46.86 o 
  -5  -4   7     1127.19     1022.25     49.21 o 
  -4  -4   7     1290.37     1169.30     32.30 o 
  -3  -4   7      718.70      747.99     24.94 o 
  -2  -4   7      469.98      520.82     23.57 o 
  -1  -4   7     2569.61     2649.84    110.96 o 
   0  -4   7     3257.80     3031.26     58.19 o 
   1  -4   7       18.79       32.80      4.42 o 
   2  -4   7     1135.86     1190.47     34.17 o 
   3  -4   7      156.54      159.32     10.45 o 
   4  -4   7       91.04       98.10      9.62 o 
   5  -4   7       62.64       65.28      9.93 o 
   6  -4   7      361.40      400.90     14.32 o 
   7  -4   7       40.29       39.13     10.70 o 
  -8  -3   7       12.69       31.98     14.67 o 
  -7  -3   7        1.86        7.78     10.59 o 
  -6  -3   7       23.46       39.51     11.02 o 
  -5  -3   7       97.53      103.09     10.84 o 
  -4  -3   7      209.65      244.45     11.32 o 
  -3  -3   7      338.36      230.01     11.91 o 
  -2  -3   7      682.36      804.16     22.82 o 
  -1  -3   7       36.47       16.20      4.26 o 
   0  -3   7       55.23       47.44      9.02 o 
   1  -3   7     1235.86     1168.71     19.57 o 
   2  -3   7     2340.82     2336.99     39.72 o 
   3  -3   7     2637.70     2483.50     65.28 o 
   4  -3   7      392.92      394.58     16.91 o 
   5  -3   7      638.80      609.75     16.78 o 
   6  -3   7     1760.98     1728.09     62.51 o 
   7  -3   7      973.15      974.43     34.90 o 
  -8  -2   7      322.37      326.06     23.88 o 
  -7  -2   7      297.88      271.90     20.30 o 
  -6  -2   7     1129.06      982.90     38.25 o 
  -5  -2   7     1632.08     1511.25     31.75 o 
  -4  -2   7     4683.48     4418.97    110.64 o 
  -3  -2   7     2971.77     2680.99     60.52 o 
  -2  -2   7     2743.65     2666.49     80.91 o 
  -1  -2   7     3818.91     3607.90    106.09 o 
   0  -2   7     7914.90     7436.47    168.09 o 
   1  -2   7     6396.45     6762.77    112.81 o 
   2  -2   7     6177.83     6484.56    153.09 o 
   3  -2   7     2141.71     2140.89     53.83 o 
   4  -2   7     2227.05     2204.18     47.96 o 
   5  -2   7     1835.32     1807.40     44.64 o 
   6  -2   7      637.13      615.27     19.88 o 
   7  -2   7      237.32      224.27     12.65 o 
   8  -2   7      639.34      738.82     45.97 o 
  -8  -1   7      232.80      233.70     22.03 o 
  -7  -1   7      355.69      317.73     21.62 o 
  -6  -1   7      612.39      627.00     24.93 o 
  -5  -1   7      912.47      914.12     26.15 o 
  -4  -1   7     1251.17     1173.63     26.17 o 
  -3  -1   7      428.11      452.52     25.61 o 
  -2  -1   7      798.75      917.62     47.41 o 
  -1  -1   7     4883.68     4582.11    127.32 o 
   0  -1   7      232.72      229.49      8.74 o 
   1  -1   7      540.17      594.54     18.12 o 
   2  -1   7     2641.48     3022.45     67.68 o 
   3  -1   7       72.98       88.87      5.20 o 
   4  -1   7       27.81       21.04      4.69 o 
   5  -1   7        4.82        0.00      4.14 o 
   6  -1   7       21.84       11.36      5.83 o 
   7  -1   7        0.42        0.00      6.07 o 
   8  -1   7        0.40        0.00     11.08 o 
  -8   0   7       32.41       23.73     13.49 o 
  -7   0   7        1.78        4.04     10.51 o 
  -6   0   7      573.78      560.37     24.50 o 
  -5   0   7      961.00      972.76     31.53 o 
  -4   0   7     1257.66     1121.40     63.66 o 
  -3   0   7      192.13      206.84      8.56 o 
  -2   0   7     1809.82     1512.58     29.00 o 
  -1   0   7     1740.94     1886.67     37.78 o 
   0   0   7     1176.98      860.40     15.18 o 
   1   0   7     1399.22     1252.02     30.60 o 
   2   0   7     4123.05     4346.05     80.48 o 
   3   0   7     1933.27     1977.09     42.56 o 
   4   0   7     1011.99      837.97     16.07 o 
   5   0   7      282.49      273.29     10.42 o 
   6   0   7      700.91      700.19     20.73 o 
   7   0   7      652.42      672.26     21.71 o 
   8   0   7      465.97      477.62     42.35 o 
  -8   1   7      233.19      271.52     23.84 o 
  -7   1   7      469.36      451.97     25.01 o 
  -6   1   7     1476.61     1426.13     36.05 o 
  -5   1   7     2785.54     2657.33     44.13 o 
  -4   1   7     2519.72     2649.44     99.26 o 
  -3   1   7     4295.64     4586.30    161.43 o 
  -2   1   7     5931.26     5278.83    219.41 o 
  -1   1   7     7727.30     7844.36    181.42 o 
   0   1   7     7451.12     7153.64    131.37 o 
   1   1   7     2302.12     2322.72     53.17 o 
   2   1   7       59.98       48.76      4.87 o 
   3   1   7      846.80      692.90     16.17 o 
   4   1   7     3965.55     3945.70     79.80 o 
   5   1   7     1301.53     1254.58     27.50 o 
   6   1   7      484.07      490.81     14.18 o 
   7   1   7      699.94      676.11     37.07 o 
   8   1   7      490.50      450.41     79.30 o 
  -8   2   7      379.94      411.82     31.35 o 
  -7   2   7      378.08      406.98     41.02 o 
  -6   2   7       31.81       43.96     12.54 o 
  -5   2   7      160.48      184.13     17.44 o 
  -4   2   7      198.00      253.03     16.86 o 
  -3   2   7     2208.25     2401.78     75.83 o 
  -2   2   7     4247.05     4695.01    136.80 o 
  -1   2   7     2357.15     2957.37    117.03 o 
   0   2   7       38.64       64.60      8.50 o 
   1   2   7      194.29      204.83      6.86 o 
   2   2   7       73.77      117.99      6.75 o 
   3   2   7      652.97      628.20     15.62 o 
   4   2   7      153.46      167.07      9.16 o 
   5   2   7       96.93       95.61      8.46 o 
   6   2   7       14.31       14.20      5.88 o 
   7   2   7        5.31       23.83     13.52 o 
   8   2   7        7.29       13.20     14.59 o 
  -8   3   7      110.08      154.55     37.66 o 
  -7   3   7      171.66      228.32     27.55 o 
  -6   3   7      152.50      215.63     18.05 o 
  -5   3   7      245.16      247.07     14.51 o 
  -4   3   7      452.50      501.71     14.73 o 
  -3   3   7     1102.61     1051.16     62.39 o 
  -2   3   7      267.31      277.12     11.39 o 
  -1   3   7     2236.13     1854.70     32.45 o 
   0   3   7     2455.95     2618.89     54.01 o 
   1   3   7     1350.85     1211.12     19.34 o 
   2   3   7     2373.11     2332.57     44.01 o 
   3   3   7      571.24      435.44     13.51 o 
   4   3   7      941.58     1021.63     47.21 o 
   5   3   7     1284.45     1223.99     46.98 o 
   6   3   7     1652.05     1484.90     67.86 o 
   7   3   7     1439.53     1528.46    174.92 o 
   8   3   7      547.22      615.59     55.68 o 
  -8   4   7      479.44      585.40     55.52 o 
  -7   4   7      721.00      771.67     40.33 o 
  -6   4   7      722.57      661.01     23.17 o 
  -5   4   7     1698.12     1679.45     25.39 o 
  -4   4   7      440.81      477.05     13.47 o 
  -3   4   7     1939.74     1934.76     43.51 o 
  -2   4   7     7050.44     7011.11    133.85 o 
  -1   4   7     7975.77     8411.99    131.83 o 
   0   4   7     7749.91     7891.56    106.13 o 
   1   4   7     6250.90     5894.21     91.85 o 
   2   4   7     2065.61     2232.47     36.48 o 
   3   4   7     1647.41     1598.04     42.49 o 
   4   4   7        9.97       14.55      4.91 o 
   5   4   7      319.91      356.24     13.12 o 
   6   4   7      886.66      874.15     37.80 o 
   7   4   7      929.60      952.70    140.59 o 
   8   4   7      219.51      232.39     26.65 o 
  -7   5   7       84.05       79.49     18.19 o 
  -6   5   7      159.67      157.05     15.14 o 
  -5   5   7      422.44      468.01     21.99 o 
  -4   5   7      707.64      736.58     24.07 o 
  -3   5   7     1041.82     1110.59     38.14 o 
  -2   5   7        3.29       22.19      4.39 o 
  -1   5   7     1084.18     1333.31     26.58 o 
   0   5   7     1229.97     1288.71     27.66 o 
   1   5   7      909.81     1106.74     14.27 o 
   2   5   7      539.43      556.10     12.84 o 
   3   5   7      342.70      318.59     10.81 o 
   4   5   7      265.14      275.53     13.21 o 
   5   5   7       42.73       30.33      6.00 o 
   6   5   7       45.31       60.33     10.81 o 
   7   5   7      278.62      310.18     26.05 o 
   8   5   7      109.73      113.39     21.64 o 
  -7   6   7      214.64      224.68     35.23 o 
  -6   6   7       42.49       54.92     10.34 o 
  -5   6   7      233.40      274.65     13.11 o 
  -4   6   7     1113.07     1226.22     30.22 o 
  -3   6   7     2036.99     2038.20     50.18 o 
  -2   6   7     1172.75     1166.61     22.74 o 
  -1   6   7     2142.44     2168.21     38.56 o 
   0   6   7     4991.20     5261.40     88.82 o 
   1   6   7    11081.63    11626.28     83.97 o 
   2   6   7     3381.33     3196.55     40.45 o 
   3   6   7     1641.24     1772.59     27.55 o 
   4   6   7     2256.03     2387.77     27.98 o 
   5   6   7      670.52      642.10     19.04 o 
   6   6   7      306.95      350.21     42.13 o 
   7   6   7      704.49      821.93     42.21 o 
   8   6   7      299.24      286.29     30.93 o 
  -7   7   7      258.27      192.86     34.25 o 
  -6   7   7     1501.18     1518.27     35.82 o 
  -5   7   7      649.67      671.17     20.88 o 
  -4   7   7       13.80       16.20      7.34 o 
  -3   7   7     3199.40     3029.32     59.65 o 
  -2   7   7     3757.55     3801.44     68.42 o 
  -1   7   7      855.83      978.21     20.77 o 
   0   7   7     3784.92     3921.26     51.94 o 
   1   7   7     2700.61     3119.12     28.91 o 
   2   7   7     2427.47     2383.38     29.54 o 
   3   7   7     2724.55     2557.63    114.48 o 
   4   7   7     1617.00     1532.06     36.01 o 
   5   7   7     1179.01     1108.98     34.56 o 
   6   7   7      132.24      190.77     27.11 o 
   7   7   7       14.12       31.39     15.05 o 
   8   7   7       32.41       43.51     17.84 o 
  -7   8   7      200.73      150.81     32.14 o 
  -6   8   7       83.97       88.42     12.72 o 
  -5   8   7       60.96       73.17     11.15 o 
  -4   8   7      108.18      136.70     12.31 o 
  -3   8   7       32.30       78.93      9.23 o 
  -2   8   7      116.66      141.86     10.13 o 
  -1   8   7      211.45      194.31     10.31 o 
   0   8   7        6.46       24.98      5.37 o 
   1   8   7     1006.47     1028.44     25.59 o 
   2   8   7      237.53      230.08     10.12 o 
   3   8   7      320.88      313.57     12.10 o 
   4   8   7       39.72       41.44      8.46 o 
   5   8   7       13.10       15.65      6.90 o 
   6   8   7      176.60      188.80     32.47 o 
   7   8   7      272.98      332.47     41.88 o 
   8   8   7       94.80      134.09     35.71 o 
  -6   9   7      129.44      148.71     20.36 o 
  -5   9   7       37.09       50.34     10.81 o 
  -4   9   7     1215.70     1191.53     26.67 o 
  -3   9   7     4163.94     4038.01     54.93 o 
  -2   9   7     1245.73     1294.10     34.12 o 
  -1   9   7     1147.19     1179.34     25.22 o 
   0   9   7     2438.63     2452.87     34.92 o 
   1   9   7     2566.03     2689.94     35.77 o 
   2   9   7     2749.50     2711.01     44.90 o 
   3   9   7     2304.45     2328.14     33.28 o 
   4   9   7     2131.11     2204.71     32.21 o 
   5   9   7     1058.85     1038.06     36.19 o 
   6   9   7      528.04      583.99     31.81 o 
   7   9   7      457.52      527.77     49.03 o 
   8   9   7      324.33      336.53     48.54 o 
  -6  10   7      623.40      598.93     37.09 o 
  -5  10   7      562.03      559.12     24.16 o 
  -4  10   7      674.93      641.25     21.36 o 
  -3  10   7      808.35      845.89     22.66 o 
  -2  10   7      534.87      561.88     20.26 o 
  -1  10   7     2140.20     1982.93     33.49 o 
   0  10   7     3500.23     3671.85     64.41 o 
   1  10   7     1388.44     1419.04     34.74 o 
   2  10   7     1940.05     1987.46     45.56 o 
   3  10   7      745.86      779.72     26.59 o 
   4  10   7      446.73      420.70     19.70 o 
   5  10   7      626.83      601.79     45.78 o 
   6  10   7      241.10      254.48     24.91 o 
   7  10   7       33.99       20.94     23.38 o 
   8  10   7       34.58       15.91     27.27 o 
  -5  11   7       44.22       40.04     12.71 o 
  -4  11   7      115.14      111.90     12.69 o 
  -3  11   7        2.32       18.00      9.06 o 
  -2  11   7        2.50       18.96      8.17 o 
  -1  11   7        0.12       10.18      9.56 o 
   0  11   7      242.23      254.82     18.36 o 
   1  11   7      459.87      466.47     22.16 o 
   2  11   7       14.54       14.46      9.07 o 
   3  11   7      233.08      194.15     15.48 o 
   4  11   7      487.87      515.41     27.25 o 
   5  11   7       63.38       99.35     28.25 o 
   6  11   7       78.45       87.34     28.73 o 
  -5  12   7      264.66      257.57     22.42 o 
  -4  12   7      253.07      238.26     18.37 o 
  -3  12   7      279.38      292.28     16.62 o 
  -2  12   7     1164.75     1203.92     36.35 o 
  -1  12   7     2644.07     2504.61     67.07 o 
   0  12   7     2570.40     2573.15     48.51 o 
   1  12   7     2014.01     1993.38     41.92 o 
   2  12   7     1052.36      963.17     29.70 o 
   3  12   7      617.06      638.95     24.71 o 
   4  12   7     1113.57     1191.90     61.53 o 
   5  12   7      927.77      921.60     57.47 o 
   6  12   7      777.68      780.69     55.36 o 
  -4  13   7      425.90      393.86     22.02 o 
  -3  13   7      492.84      512.30     22.52 o 
  -2  13   7      757.34      726.95     26.58 o 
  -1  13   7      232.63      224.95     19.89 o 
   0  13   7      173.69      230.83     21.16 o 
   1  13   7      626.68      617.66     33.45 o 
   2  13   7      650.90      594.61     27.64 o 
   3  13   7      441.83      440.70     22.49 o 
   4  13   7      480.26      532.47     47.40 o 
   5  13   7      344.52      307.47     41.56 o 
   6  13   7       93.97       98.22     32.14 o 
   7  13   7       28.05       38.64     30.20 o 
  -3  14   7       16.49       30.95     16.01 o 
  -2  14   7       28.36       33.32     14.47 o 
  -1  14   7       74.09       85.70     16.34 o 
   0  14   7      537.92      472.91     25.40 o 
   1  14   7      392.14      334.14     23.77 o 
   2  14   7       34.48       24.72     11.76 o 
   3  14   7       92.02       96.79     18.44 o 
   4  14   7       80.53       99.51     31.98 o 
   5  14   7       39.10       43.51     28.08 o 
   6  14   7      136.81      118.51     35.39 o 
  -3  15   7      688.92      706.92     60.33 o 
  -2  15   7      557.40      514.14     54.30 o 
  -1  15   7      543.92      503.26     35.32 o 
   0  15   7      783.71      673.16     46.10 o 
   1  15   7      638.88      598.48     34.73 o 
   2  15   7      878.20      848.26     32.16 o 
   3  15   7     1008.69     1078.10     67.86 o 
   4  15   7      715.32      754.56     59.42 o 
   5  15   7      578.43      627.12     56.98 o 
   6  15   7      298.15      327.93     48.86 o 
  -1  16   7      176.15      174.50     27.04 o 
   0  16   7      314.96      298.87     30.88 o 
   1  16   7      246.89      270.27     29.32 o 
   2  16   7      152.47      132.40     18.44 o 
   3  16   7      175.41      149.35     37.99 o 
   4  16   7      138.43      110.88     36.04 o 
   5  16   7      163.02      122.73     38.31 o 
   0  17   7       27.38       41.75     20.86 o 
   1  17   7       15.91        0.00     16.85 o 
   2  17   7      166.42      131.01     41.56 o 
   3  17   7      206.74      187.83     42.86 o 
  -2 -13   8        4.68        0.00     32.79 o 
  -4 -12   8      396.24      478.90     62.34 o 
  -3 -12   8      370.15      486.21     59.74 o 
  -2 -12   8      527.46      641.24     60.39 o 
  -1 -12   8      362.70      375.98     49.68 o 
   1 -12   8      387.34      374.70     77.44 o 
   2 -12   8      488.34      447.47     58.12 o 
  -5 -11   8      502.12      440.05     80.03 o 
  -4 -11   8       97.94       79.72     25.15 o 
  -3 -11   8      101.01      148.70     39.94 o 
  -2 -11   8      332.97      392.86     49.68 o 
  -1 -11   8      192.56      252.93     42.37 o 
   0 -11   8      242.63      214.83     18.53 o 
   1 -11   8      281.89      246.62     17.64 o 
   2 -11   8      111.91      107.32     20.64 o 
   3 -11   8      198.15      207.23     26.90 o 
  -5 -10   8        5.24        0.00     16.39 o 
  -4 -10   8        4.03        0.00     14.28 o 
  -3 -10   8       62.75       50.26     22.73 o 
  -2 -10   8      258.50      261.09     26.64 o 
  -1 -10   8       21.11        0.00     22.24 o 
   0 -10   8       42.83       38.22      9.96 o 
   1 -10   8      216.24      235.00     16.83 o 
   2 -10   8      223.97      195.32     23.12 o 
   3 -10   8      210.07      159.91     23.13 o 
   4 -10   8      596.68      587.43     37.73 o 
  -6  -9   8      359.57      337.56     29.21 o 
  -5  -9   8      658.13      703.82     34.08 o 
  -4  -9   8      343.80      375.24     26.56 o 
  -3  -9   8      588.33      556.51     34.60 o 
  -2  -9   8      663.16      659.72     34.01 o 
  -1  -9   8      638.31      714.43     18.51 o 
   0  -9   8     1923.07     1823.91     71.58 o 
   1  -9   8     1844.99     1763.06     56.56 o 
   2  -9   8      822.99      840.94     26.90 o 
   3  -9   8      954.85      970.69     42.69 o 
   4  -9   8      405.67      433.41     43.51 o 
   5  -9   8      318.84      268.41     29.96 o 
  -6  -8   8      312.58      371.77     29.31 o 
  -5  -8   8      318.13      350.42     26.60 o 
  -4  -8   8      200.17      208.57     21.53 o 
  -3  -8   8     1162.38     1066.57     47.10 o 
  -2  -8   8      745.29      740.41     34.31 o 
  -1  -8   8      287.55      310.75     22.81 o 
   0  -8   8      102.16      117.13      9.01 o 
   1  -8   8      172.12      165.21     12.91 o 
   2  -8   8      427.04      455.20     16.72 o 
   3  -8   8      189.41      177.05     13.63 o 
   4  -8   8       13.31       14.58     13.08 o 
   5  -8   8       29.25       20.31     15.56 o 
  -7  -7   8        1.15        6.95     21.06 o 
  -6  -7   8       81.68       65.93     18.81 o 
  -5  -7   8      313.95      324.35     34.09 o 
  -4  -7   8       81.72       80.92     16.26 o 
  -3  -7   8      172.63      194.40     33.73 o 
  -2  -7   8       56.90       69.00     15.61 o 
  -1  -7   8       76.41       59.90      6.86 o 
   0  -7   8      993.28      900.70     21.51 o 
   1  -7   8     2352.14     2235.66     72.53 o 
   2  -7   8      504.65      496.52     16.59 o 
   3  -7   8      110.73      122.52     11.72 o 
   4  -7   8      426.29      430.28     18.63 o 
   5  -7   8      389.15      391.50     25.24 o 
   6  -7   8      228.40      238.41     23.16 o 
  -7  -6   8      154.84      167.00     28.93 o 
  -6  -6   8      552.08      503.15     36.83 o 
  -5  -6   8     1568.60     1511.95     71.80 o 
  -4  -6   8      794.03      826.28     48.30 o 
  -3  -6   8     2522.81     2540.18     48.70 o 
  -2  -6   8     2610.06     2653.98     78.38 o 
  -1  -6   8     2330.05     2262.33     47.13 o 
   0  -6   8      858.99      725.96     47.65 o 
   1  -6   8      734.59      720.30     19.61 o 
   2  -6   8     2766.74     2744.84     75.58 o 
   3  -6   8     1554.43     1553.31     44.60 o 
   4  -6   8       70.73       73.65     10.48 o 
   5  -6   8      534.13      538.80     39.45 o 
   6  -6   8      547.98      595.00     35.69 o 
  -7  -5   8       99.05       96.53     25.19 o 
  -6  -5   8       59.98       76.79     21.58 o 
  -5  -5   8      265.21      263.92     27.48 o 
  -4  -5   8      702.92      714.14     43.16 o 
  -3  -5   8      782.63      818.41     28.07 o 
  -2  -5   8      782.91      832.52     21.12 o 
  -1  -5   8      403.74      400.41     13.26 o 
   0  -5   8     1090.08     1057.32     17.24 o 
   1  -5   8       66.22       60.69      5.61 o 
   2  -5   8      130.81      130.29     10.93 o 
   3  -5   8      148.91      123.75     10.83 o 
   4  -5   8       55.53       62.01     10.07 o 
   5  -5   8      453.03      423.37     19.01 o 
   6  -5   8       14.03        7.46     11.94 o 
   7  -5   8       28.57       13.26     11.69 o 
  -7  -4   8       81.70       79.02     13.93 o 
  -6  -4   8      185.60      224.34     39.57 o 
  -5  -4   8      116.27      154.17     22.95 o 
  -4  -4   8        1.95       21.89     13.81 o 
  -3  -4   8     1198.95     1097.34     31.13 o 
  -2  -4   8      954.76      982.93     44.94 o 
  -1  -4   8      893.93      816.03     17.38 o 
   0  -4   8      852.89      772.27     55.68 o 
   1  -4   8     1459.19     1462.26     31.00 o 
   2  -4   8      377.26      380.52     11.94 o 
   3  -4   8      947.43      810.96     24.42 o 
   4  -4   8     2828.24     2826.86     93.72 o 
   5  -4   8     2127.64     2110.59     94.53 o 
   6  -4   8      328.31      296.26     18.51 o 
   7  -4   8      288.05      298.32     21.53 o 
  -8  -3   8      459.04      462.30     35.63 o 
  -7  -3   8      396.73      376.23     22.48 o 
  -6  -3   8     1137.97     1069.53     29.36 o 
  -5  -3   8     1129.51     1100.03     41.94 o 
  -4  -3   8      596.56      619.21     55.03 o 
  -3  -3   8     1497.99     1296.70     84.09 o 
  -2  -3   8     2862.19     2751.31    104.72 o 
  -1  -3   8     1882.05     2010.35     67.02 o 
   0  -3   8     4706.65     4672.91    104.66 o 
   1  -3   8     3807.88     3930.69     90.05 o 
   2  -3   8     3533.47     3432.36     98.56 o 
   3  -3   8     2286.12     2131.62     50.09 o 
   4  -3   8      731.14      757.77     24.56 o 
   5  -3   8      639.58      642.22     21.08 o 
   6  -3   8     1045.42      944.64     19.26 o 
   7  -3   8      627.35      618.67     20.58 o 
  -8  -2   8      233.24      233.40     22.19 o 
  -7  -2   8      300.51      238.22     19.93 o 
  -6  -2   8      453.63      428.31     21.52 o 
  -5  -2   8      377.63      432.92     18.99 o 
  -4  -2   8      615.13      591.47     17.54 o 
  -3  -2   8       64.70       68.82      7.34 o 
  -2  -2   8       23.40       28.22      5.75 o 
  -1  -2   8      162.56      108.98     21.80 o 
   0  -2   8     2316.65     2548.68     47.77 o 
   1  -2   8        2.81        2.54      3.95 o 
   2  -2   8      123.50      105.98      8.53 o 
   3  -2   8      427.92      348.28     16.73 o 
   4  -2   8        4.14        4.56      5.10 o 
   5  -2   8        9.69        9.33      5.17 o 
   6  -2   8       94.03       92.08      8.99 o 
   7  -2   8       54.04       53.12      8.95 o 
   8  -2   8        7.01        0.00      9.69 o 
  -8  -1   8       68.40       94.62     17.82 o 
  -7  -1   8        4.54       12.57     10.65 o 
  -6  -1   8      265.90      245.13     21.27 o 
  -5  -1   8      468.82      458.31     20.29 o 
  -4  -1   8     1147.00     1139.60     43.28 o 
  -3  -1   8      899.04      918.84     34.19 o 
  -2  -1   8      359.80      257.76     12.33 o 
  -1  -1   8      539.79      624.47     24.23 o 
   0  -1   8     6988.55     6487.31    150.79 o 
   1  -1   8    10839.41    11658.10    263.77 o 
   2  -1   8     5544.48     5386.14    190.01 o 
   3  -1   8     2530.24     2295.66     58.60 o 
   4  -1   8     1337.59     1269.55     23.45 o 
   5  -1   8      782.11      766.54     16.59 o 
   6  -1   8     1088.27     1065.71     30.68 o 
   7  -1   8      650.40      666.44     18.50 o 
   8  -1   8      349.33      342.18     21.90 o 
  -8   0   8      638.96      621.37     30.77 o 
  -7   0   8      492.40      470.86     25.18 o 
  -6   0   8     1181.61     1148.44     35.84 o 
  -5   0   8     1618.11     1469.51     43.85 o 
  -4   0   8     2144.14     1998.50     65.07 o 
  -3   0   8     2108.76     2188.11     69.90 o 
  -2   0   8     3790.07     3539.64     87.45 o 
  -1   0   8     6099.12     6431.44    159.99 o 
   0   0   8     4693.57     4354.90     91.51 o 
   1   0   8       89.59       75.13      9.79 o 
   2   0   8     3746.48     3782.01     90.78 o 
   3   0   8     5449.43     5452.30    168.29 o 
   4   0   8     2922.68     2844.61     58.78 o 
   5   0   8      683.19      642.55     18.67 o 
   6   0   8      383.63      393.87     13.63 o 
   7   0   8      137.71      148.30     10.71 o 
   8   0   8      230.84      256.04     22.20 o 
  -8   1   8      207.03      250.21     23.64 o 
  -7   1   8      184.15      193.66     19.53 o 
  -6   1   8       18.97       36.06     11.04 o 
  -5   1   8       69.89       74.30     12.52 o 
  -4   1   8        9.15       31.96      5.93 o 
  -3   1   8      351.42      351.09     20.97 o 
  -2   1   8      264.81      258.41     46.01 o 
  -1   1   8      553.53      657.32     24.46 o 
   0   1   8      334.71      322.85     17.98 o 
   1   1   8       48.27       41.79      4.02 o 
   2   1   8      231.47      173.99     10.68 o 
   3   1   8        1.27        7.23      4.67 o 
   4   1   8      144.31      148.53      9.36 o 
   5   1   8       21.22       55.22      6.90 o 
   6   1   8       58.33       45.83      7.48 o 
   7   1   8      102.58      111.90     10.33 o 
   8   1   8      107.26      123.72     32.55 o 
  -8   2   8       59.98       82.18     17.32 o 
  -7   2   8      100.12      127.09     17.81 o 
  -6   2   8      969.59      983.66     31.73 o 
  -5   2   8     1464.08     1529.88     35.39 o 
  -4   2   8      764.64      774.77     35.85 o 
  -3   2   8      872.40      789.16     23.80 o 
  -2   2   8     5215.18     5760.89    145.46 o 
  -1   2   8     6387.78     5785.13    110.31 o 
   0   2   8     3817.22     4004.47     70.50 o 
   1   2   8      369.11      326.53      8.82 o 
   2   2   8     1659.75     1530.75     38.81 o 
   3   2   8     1743.74     1699.57     48.81 o 
   4   2   8     2514.79     2611.80     91.78 o 
   5   2   8     1838.21     1685.81     31.18 o 
   6   2   8     1227.88     1174.26     46.96 o 
   7   2   8      748.17      766.65     35.07 o 
   8   2   8      687.42      732.58     94.97 o 
  -7   3   8      708.27      713.60     30.92 o 
  -6   3   8      662.40      689.19     27.88 o 
  -5   3   8     1137.95     1214.16     32.11 o 
  -4   3   8     2391.73     2645.37     89.36 o 
  -3   3   8     6170.12     5790.78    351.27 o 
  -2   3   8     4828.68     4799.08    134.87 o 
  -1   3   8     4258.80     4182.17     92.37 o 
   0   3   8     7882.42     8423.65    176.40 o 
   1   3   8     3597.34     3449.35     85.77 o 
   2   3   8     1015.83     1016.54     17.22 o 
   3   3   8     2802.70     2946.43     94.04 o 
   4   3   8     1439.49     1687.75     57.36 o 
   5   3   8      961.39      917.92     20.25 o 
   6   3   8     1074.61      987.58     45.58 o 
   7   3   8      539.38      565.41     81.09 o 
   8   3   8      191.27      221.69     42.61 o 
  -7   4   8      115.05       98.62     17.34 o 
  -6   4   8      364.49      395.64     24.11 o 
  -5   4   8      246.10      324.34     20.15 o 
  -4   4   8      182.54      173.13     17.22 o 
  -3   4   8      118.44      114.22     10.53 o 
  -2   4   8      307.19      383.97     23.08 o 
  -1   4   8     1177.38     1233.57     38.39 o 
   0   4   8      150.87      181.25      7.17 o 
   1   4   8       17.92       52.62      4.65 o 
   2   4   8       35.78       66.65      5.52 o 
   3   4   8        0.44        3.55      4.04 o 
   4   4   8      176.00      164.55     10.79 o 
   5   4   8      213.98      258.31     14.34 o 
   6   4   8      178.35      218.30     14.79 o 
   7   4   8      155.99      192.73     22.84 o 
   8   4   8      104.70      108.26     21.18 o 
  -7   5   8      362.78      429.61     32.55 o 
  -6   5   8      383.41      407.71     23.29 o 
  -5   5   8      483.61      460.86     15.63 o 
  -4   5   8      438.16      475.33     17.47 o 
  -3   5   8     1227.27     1264.74     32.66 o 
  -2   5   8     2547.63     2449.98     38.94 o 
  -1   5   8     3936.32     3882.93     62.53 o 
   0   5   8     6848.28     7249.92    124.29 o 
   1   5   8     6254.34     6458.29     92.41 o 
   2   5   8     2260.60     2341.75     29.31 o 
   3   5   8      919.85      938.71     17.51 o 
   4   5   8     1480.58     1469.88     45.09 o 
   5   5   8     2860.34     2919.65     53.33 o 
   6   5   8     1569.04     1611.44     33.98 o 
   7   5   8      773.31      821.49     91.23 o 
   8   5   8      405.61      447.10     32.76 o 
  -7   6   8      936.02      958.10     44.43 o 
  -6   6   8      753.63      747.20     23.06 o 
  -5   6   8     1234.21     1259.79     24.65 o 
  -4   6   8     2368.60     2445.94     61.69 o 
  -3   6   8     2162.04     2152.29     58.78 o 
  -2   6   8     2583.76     2614.78     54.44 o 
  -1   6   8     2251.51     2503.28     50.53 o 
   0   6   8     1101.81     1208.65     27.16 o 
   1   6   8     2335.85     2436.27     28.76 o 
   2   6   8     1885.31     1930.52     37.28 o 
   3   6   8     1964.35     2056.10     39.62 o 
   4   6   8      197.57      209.89     10.95 o 
   5   6   8      857.36      844.45     22.30 o 
   6   6   8     1179.61     1083.08     43.11 o 
   7   6   8      210.84      207.33     24.25 o 
   8   6   8       23.70       32.35     17.09 o 
  -7   7   8        0.84        6.33     20.45 o 
  -6   7   8       50.76       81.58     16.16 o 
  -5   7   8      510.81      534.90     19.44 o 
  -4   7   8      440.36      460.55     17.12 o 
  -3   7   8       39.54       96.14      8.34 o 
  -2   7   8      181.97      207.00      9.99 o 
  -1   7   8      464.42      483.27     12.34 o 
   0   7   8      378.63      369.49     10.53 o 
   1   7   8        7.15       25.44      4.47 o 
   2   7   8      155.91      171.69      9.13 o 
   3   7   8       11.52       18.63      6.40 o 
   4   7   8      719.01      811.34     25.89 o 
   5   7   8      210.61      199.14     12.99 o 
   6   7   8        4.34        3.89     11.53 o 
   7   7   8       90.24      108.64     20.09 o 
   8   7   8      102.92      124.17     22.64 o 
  -6   8   8      276.50      253.34     22.24 o 
  -5   8   8     1447.59     1391.84     33.16 o 
  -4   8   8      710.40      704.71     23.39 o 
  -3   8   8      758.08      769.51     20.56 o 
  -2   8   8     2177.86     2106.10     30.34 o 
  -1   8   8     1790.30     1718.29     28.30 o 
   0   8   8     1432.48     1403.22     23.21 o 
   1   8   8     2344.48     2415.61     27.44 o 
   2   8   8     1860.46     1776.98     24.61 o 
   3   8   8     1996.04     1887.39     26.09 o 
   4   8   8     1609.41     1685.63     60.09 o 
   5   8   8     1280.60     1176.16     34.45 o 
   6   8   8      336.26      344.28     26.65 o 
   7   8   8      405.87      432.19     60.96 o 
   8   8   8      413.41      452.28     51.95 o 
  -6   9   8      270.75      267.32     23.45 o 
  -5   9   8      593.06      619.87     29.62 o 
  -4   9   8      184.94      189.54     15.35 o 
  -3   9   8     1493.94     1543.06     51.55 o 
  -2   9   8     4780.98     4766.42     84.49 o 
  -1   9   8     1089.82     1152.42     22.92 o 
   0   9   8     1507.10     1611.44     25.83 o 
   1   9   8     1641.90     1657.01     29.43 o 
   2   9   8      853.31      882.07     37.49 o 
   3   9   8      905.47      867.08     22.17 o 
   4   9   8      213.39      217.52     11.97 o 
   5   9   8      580.27      573.51     23.06 o 
   6   9   8      298.94      373.71     41.72 o 
   7   9   8        1.68        4.55     21.10 o 
   8   9   8       54.62       77.44     32.95 o 
  -6  10   8        5.61       14.40     15.68 o 
  -5  10   8        0.22       11.88     12.76 o 
  -4  10   8        8.09       11.17      9.89 o 
  -3  10   8      141.06      177.18     14.96 o 
  -2  10   8       75.07      108.66     12.49 o 
  -1  10   8      289.41      319.04     24.40 o 
   0  10   8       35.84       66.17     12.10 o 
   1  10   8      281.83      283.90     17.91 o 
   2  10   8       42.54       63.03     11.22 o 
   3  10   8      104.57      105.81     12.80 o 
   4  10   8      179.69      179.67     15.20 o 
   5  10   8       98.95       99.68     26.95 o 
   6  10   8      228.85      273.22     35.88 o 
   7  10   8      419.97      500.33     50.49 o 
   8  10   8       94.22      110.23     36.04 o 
  -5  11   8      355.41      335.03     24.27 o 
  -4  11   8      243.40      233.88     20.80 o 
  -3  11   8     2074.96     2100.08     39.72 o 
  -2  11   8     1966.04     1916.99     36.48 o 
  -1  11   8      643.34      624.21     21.40 o 
   0  11   8     2396.94     2392.25     45.79 o 
   1  11   8     2303.80     2347.87     44.23 o 
   2  11   8     1292.97     1165.36     31.43 o 
   3  11   8      357.58      363.10     19.67 o 
   4  11   8      297.67      289.04     18.54 o 
   5  11   8     1033.32     1128.59     59.58 o 
   6  11   8      561.98      742.54     53.09 o 
  -5  12   8      362.46      333.84     24.93 o 
  -4  12   8      351.07      325.16     23.20 o 
  -3  12   8      527.21      517.07     25.71 o 
  -2  12   8      768.41      744.53     26.42 o 
  -1  12   8      676.03      726.45     29.26 o 
   0  12   8      976.62     1037.78     32.72 o 
   1  12   8      561.07      539.34     24.53 o 
   2  12   8      383.03      363.03     20.52 o 
   3  12   8      239.19      250.93     18.20 o 
   4  12   8       42.20       27.18     12.93 o 
   5  12   8        9.96       14.61     23.38 o 
   6  12   8        2.35        0.00     23.70 o 
  -4  13   8        0.19        3.04     13.27 o 
  -3  13   8       15.34       22.75     13.13 o 
  -2  13   8       48.88       30.40     16.61 o 
  -1  13   8      213.45      196.38     19.45 o 
   0  13   8      323.62      325.78     21.60 o 
   1  13   8       92.65      103.56     15.18 o 
   2  13   8       38.93       21.82     13.56 o 
   3  13   8       83.78       90.64     14.30 o 
   4  13   8      262.37      282.80     39.45 o 
   5  13   8      292.76      306.34     41.88 o 
   6  13   8      213.01      229.87     40.10 o 
  -3  14   8      570.84      549.91     39.05 o 
  -2  14   8      504.93      452.52     33.63 o 
  -1  14   8      614.26      549.47     35.32 o 
   0  14   8      363.96      365.27     23.88 o 
   1  14   8      283.03      312.29     21.75 o 
   2  14   8      735.57      640.55     28.10 o 
   3  14   8      701.69      750.05     29.58 o 
   4  14   8      635.58      675.98     55.52 o 
   5  14   8      491.36      534.42     51.30 o 
   6  14   8      259.83      269.16     44.48 o 
  -2  15   8       89.78       82.03     22.84 o 
  -1  15   8       99.95       92.08     22.35 o 
   0  15   8      137.46      146.97     23.78 o 
   1  15   8      101.45       95.25     16.40 o 
   2  15   8      140.88      134.51     17.95 o 
   3  15   8      272.40      250.88     26.79 o 
   4  15   8       82.66       58.93     31.33 o 
   5  15   8        0.20        0.00     26.95 o 
  -1  16   8       92.96       80.08     22.44 o 
   0  16   8       54.79       56.33     20.71 o 
   1  16   8       91.82       68.42     21.46 o 
   2  16   8      135.67      121.20     26.06 o 
   3  16   8      256.91      268.51     45.13 o 
   4  16   8      227.48      244.00     45.13 o 
   1  17   8      476.75      541.06     40.34 o 
   2  17   8      335.14      334.91     51.62 o 
   3  17   8      269.97      234.26     46.10 o 
  -3 -12   9      171.85      241.56     50.16 o 
  -2 -12   9      246.23      262.02     47.89 o 
   1 -12   9       45.70       43.46     17.38 o 
  -4 -11   9      224.02      201.56     31.89 o 
  -3 -11   9       78.58       56.06     25.56 o 
  -2 -11   9       34.74       42.21     35.88 o 
  -1 -11   9       22.23        0.00     29.06 o 
   0 -11   9       85.42      104.06     29.87 o 
   1 -11   9      260.28      268.39     48.70 o 
   2 -11   9      561.40      594.21     64.69 o 
  -5 -10   9      295.13      300.93     28.95 o 
  -4 -10   9      274.42      272.15     27.84 o 
  -3 -10   9      400.88      404.56     27.67 o 
  -2 -10   9     1256.66     1307.03     82.14 o 
  -1 -10   9      863.02      971.44     61.85 o 
   0 -10   9      802.37      805.08     23.48 o 
   1 -10   9     1204.00     1143.01     34.27 o 
   2 -10   9      662.69      613.96     64.37 o 
   3 -10   9      400.69      412.88     32.51 o 
  -6  -9   9      271.23      296.12     29.74 o 
  -5  -9   9      343.68      346.21     29.11 o 
  -4  -9   9       32.48        3.47     14.78 o 
  -3  -9   9       10.70       10.56     13.60 o 
  -2  -9   9      172.80      151.35     19.90 o 
  -1  -9   9      717.12      804.21     25.90 o 
   0  -9   9      332.49      365.46     14.18 o 
   1  -9   9      218.70      184.33     13.62 o 
   2  -9   9      174.34      146.55     14.62 o 
   3  -9   9       81.01       76.17     18.34 o 
   4  -9   9        8.63        5.62     13.43 o 
  -6  -8   9       58.60       76.88     20.83 o 
  -5  -8   9      115.56      138.83     21.94 o 
  -4  -8   9       50.41       33.37     20.34 o 
  -3  -8   9       30.59       27.19     14.83 o 
  -2  -8   9      925.25      934.18     33.46 o 
  -1  -8   9      854.07      794.37     16.98 o 
   0  -8   9      681.55      604.23     37.19 o 
   1  -8   9     1269.07     1267.10     40.09 o 
   2  -8   9      893.76      881.87     22.22 o 
   3  -8   9      352.98      350.34     22.95 o 
   4  -8   9      310.41      344.29     29.59 o 
   5  -8   9      125.54      124.67     23.65 o 
  -6  -7   9      445.59      407.55     36.02 o 
  -5  -7   9      722.35      731.94     33.78 o 
  -4  -7   9      503.29      548.36     34.25 o 
  -3  -7   9     1620.07     1711.53     46.99 o 
  -2  -7   9     1455.32     1389.61     48.14 o 
  -1  -7   9      897.81      765.50     58.55 o 
   0  -7   9     2911.38     3022.10     39.09 o 
   1  -7   9     3276.26     3294.77     94.22 o 
   2  -7   9      653.08      657.79     25.20 o 
   3  -7   9     1133.51     1174.12     39.31 o 
   4  -7   9      879.82      947.85     83.10 o 
   5  -7   9      310.24      305.93     24.24 o 
  -7  -6   9      203.38      168.30     30.58 o 
  -6  -6   9      207.00      160.62     27.25 o 
  -5  -6   9       50.39       66.86     20.45 o 
  -4  -6   9      126.11      152.20     18.87 o 
  -3  -6   9      760.14      754.39     35.32 o 
  -2  -6   9      553.61      593.46     32.65 o 
  -1  -6   9      199.65      181.69     17.71 o 
   0  -6   9      134.24      108.76     12.40 o 
   1  -6   9      332.63      291.46     12.20 o 
   2  -6   9      303.01      314.33     13.15 o 
   3  -6   9     1541.93     1539.12     49.67 o 
   4  -6   9       73.99       70.92     10.57 o 
   5  -6   9        2.51        0.00     10.61 o 
   6  -6   9        0.81        0.00     10.52 o 
  -7  -5   9       23.53       40.35     23.47 o 
  -6  -5   9       28.79       37.23     20.18 o 
  -5  -5   9      623.01      573.16     93.02 o 
  -4  -5   9       78.76       88.41     39.77 o 
  -3  -5   9      639.11      622.19     26.88 o 
  -2  -5   9     1550.39     1548.18     60.03 o 
  -1  -5   9      856.84      732.32    102.54 o 
   0  -5   9      434.40      419.60     34.32 o 
   1  -5   9      388.21      373.98     13.24 o 
   2  -5   9     1291.60     1236.84     33.08 o 
   3  -5   9     2629.62     2612.94     57.33 o 
   4  -5   9      330.08      344.14     15.38 o 
   5  -5   9      153.47      148.54     15.70 o 
   6  -5   9      478.20      484.47     25.26 o 
  -7  -4   9      448.37      437.41     19.20 o 
  -6  -4   9      460.42      480.65     35.51 o 
  -5  -4   9     1329.57     1317.93     48.56 o 
  -4  -4   9     1637.14     1682.65    139.69 o 
  -3  -4   9     1754.95     1697.38     47.35 o 
  -2  -4   9     1130.73     1072.42     50.01 o 
  -1  -4   9     1166.88     1200.74     41.24 o 
   0  -4   9     2965.79     2831.97     71.96 o 
   1  -4   9     1848.86     1907.78     41.55 o 
   2  -4   9      675.99      697.05     21.36 o 
   3  -4   9     1564.42     1522.11     44.27 o 
   4  -4   9      638.34      639.94     31.88 o 
   5  -4   9     1424.24     1387.10     60.40 o 
   6  -4   9      863.34      892.83     30.59 o 
   7  -4   9      129.23      119.50     16.83 o 
  -7  -3   9      110.53       94.66     17.53 o 
  -6  -3   9      307.90      313.25     33.11 o 
  -5  -3   9      524.98      585.91     35.17 o 
  -4  -3   9     1885.49     1777.07    121.27 o 
  -3  -3   9       30.57       33.52     12.28 o 
  -2  -3   9       14.89       24.67      6.50 o 
  -1  -3   9      645.32      745.35     22.52 o 
   0  -3   9      282.84      372.36     17.46 o 
   1  -3   9       13.02       15.52      5.32 o 
   2  -3   9       32.70       23.76      5.77 o 
   3  -3   9      232.63      238.74     10.93 o 
   4  -3   9       97.17       87.66      9.51 o 
   5  -3   9        6.05        3.04      7.26 o 
   6  -3   9        6.49        0.00      7.64 o 
   7  -3   9        2.37        0.60      7.94 o 
  -7  -2   9       90.55      102.06     16.43 o 
  -6  -2   9      245.88      229.71     17.68 o 
  -5  -2   9      604.21      578.32     20.84 o 
  -4  -2   9       11.27       17.52      5.41 o 
  -3  -2   9       18.87       16.34      7.92 o 
  -2  -2   9     1328.08     1310.02     53.24 o 
  -1  -2   9     3430.29     3840.88    127.52 o 
   0  -2   9     2338.62     1911.11     47.58 o 
   1  -2   9      896.70      753.82     20.15 o 
   2  -2   9     1923.70     1900.41     66.58 o 
   3  -2   9     3642.80     3532.66     96.42 o 
   4  -2   9     1222.09     1226.08     34.33 o 
   5  -2   9     1166.64     1182.30     34.55 o 
   6  -2   9      805.47      740.52     23.32 o 
   7  -2   9      431.68      447.28     18.71 o 
  -7  -1   9      586.40      534.39     26.54 o 
  -6  -1   9      986.86      892.57     29.33 o 
  -5  -1   9     1040.81     1011.00     36.15 o 
  -4  -1   9     1971.84     1860.76     93.48 o 
  -3  -1   9     1620.60     1663.55     51.85 o 
  -2  -1   9      913.40      917.83     29.90 o 
  -1  -1   9     1157.85     1084.84     48.79 o 
   0  -1   9     6285.95     6130.10    141.74 o 
   1  -1   9     2004.23     2184.45     48.30 o 
   2  -1   9      355.82      338.47     14.83 o 
   3  -1   9      798.12      762.78     20.64 o 
   4  -1   9     1080.88     1055.99     29.98 o 
   5  -1   9      569.45      562.04     19.84 o 
   6  -1   9      336.62      325.48     16.88 o 
   7  -1   9      242.65      216.35     14.13 o 
  -7   0   9      219.11      192.77     19.32 o 
  -6   0   9       56.67       56.60     12.27 o 
  -5   0   9        5.93       21.30      9.27 o 
  -4   0   9      444.19      473.12     18.99 o 
  -3   0   9      488.00      477.24     32.06 o 
  -2   0   9       79.05       88.01      5.32 o 
  -1   0   9       73.57       71.54      9.29 o 
   0   0   9      161.50      223.69     10.05 o 
   1   0   9     1214.60     1263.97     40.84 o 
   2   0   9      394.41      386.57     21.31 o 
   3   0   9        0.66       18.29      4.87 o 
   4   0   9       37.90       49.65      6.91 o 
   5   0   9       42.91       34.02      6.76 o 
   6   0   9      143.34      151.62     10.99 o 
   7   0   9       58.51       80.47     10.32 o 
   8   0   9        4.24        0.00     12.10 o 
  -7   1   9      204.56      231.99     21.38 o 
  -6   1   9      303.91      322.06     20.70 o 
  -5   1   9      368.69      350.37     19.26 o 
  -4   1   9     1179.79     1064.20     27.65 o 
  -3   1   9     1123.69     1036.47     23.72 o 
  -2   1   9     1312.60     1536.13     40.65 o 
  -1   1   9     3460.45     3046.28     61.29 o 
   0   1   9     3659.95     3729.14     82.30 o 
   1   1   9     1143.38     1168.70     35.25 o 
   2   1   9     3926.66     3957.34     95.42 o 
   3   1   9     2067.06     2000.29     69.34 o 
   4   1   9      747.63      699.98     19.03 o 
   5   1   9     1004.42      917.77     21.73 o 
   6   1   9     1154.07     1169.43     36.76 o 
   7   1   9      530.40      555.91     18.65 o 
   8   1   9      345.96      337.23     54.47 o 
  -7   2   9      289.82      321.79     28.23 o 
  -6   2   9      292.03      309.69     20.75 o 
  -5   2   9     1215.83     1175.34     52.77 o 
  -4   2   9     1880.67     1934.29     81.35 o 
  -3   2   9     1037.08     1028.11     46.87 o 
  -2   2   9     2383.08     2393.60     78.68 o 
  -1   2   9     3333.24     3042.93     95.40 o 
   0   2   9     2079.27     2366.16     53.46 o 
   1   2   9      274.43      291.94     10.29 o 
   2   2   9     1270.90     1318.56     33.58 o 
   3   2   9     2041.30     1943.28     74.07 o 
   4   2   9     1301.12     1338.03     27.62 o 
   5   2   9      724.78      702.45     18.75 o 
   6   2   9      525.49      522.76     21.97 o 
   7   2   9       91.29       87.67      9.79 o 
   8   2   9       28.43       41.21     16.72 o 
  -7   3   9       63.06       79.45     16.26 o 
  -6   3   9       14.08       31.15     11.93 o 
  -5   3   9       25.94       60.94     11.93 o 
  -4   3   9        0.29       19.40      6.43 o 
  -3   3   9      157.47      131.89     13.22 o 
  -2   3   9      233.07      289.62     23.61 o 
  -1   3   9      677.40      919.03     60.31 o 
   0   3   9      148.31      139.18      7.30 o 
   1   3   9      881.54      938.88     18.10 o 
   2   3   9      182.36      234.85      8.85 o 
   3   3   9      122.73      110.36      7.91 o 
   4   3   9      766.60      777.44     32.55 o 
   5   3   9      434.01      485.27     16.25 o 
   6   3   9      217.57      228.91     13.64 o 
   7   3   9      229.02      231.22     19.24 o 
   8   3   9      271.30      282.97     28.62 o 
  -7   4   9      266.01      260.90     23.16 o 
  -6   4   9      269.12      289.94     21.62 o 
  -5   4   9      911.35      956.25     25.85 o 
  -4   4   9     1601.28     1693.02     51.43 o 
  -3   4   9     1617.41     1714.28     60.64 o 
  -2   4   9     4341.19     4274.61    106.67 o 
  -1   4   9     1562.91     1439.19     26.15 o 
   0   4   9      808.71      730.86     20.15 o 
   1   4   9     2799.20     2899.43     56.22 o 
   2   4   9     2003.11     2101.65     40.97 o 
   3   4   9     1149.17     1072.05     28.63 o 
   4   4   9     2743.96     2837.40     99.80 o 
   5   4   9     2392.90     2408.92     92.74 o 
   6   4   9     1512.60     1398.81     60.06 o 
   7   4   9      489.08      453.13     29.75 o 
   8   4   9      345.82      334.80     29.29 o 
  -7   5   9      233.71      219.37     22.22 o 
  -6   5   9      794.49      828.46     61.48 o 
  -5   5   9     1609.47     1664.49     48.69 o 
  -4   5   9     1288.64     1262.32     35.76 o 
  -3   5   9     2397.36     2491.14     62.85 o 
  -2   5   9     3147.43     3129.93     81.66 o 
  -1   5   9     1114.46     1228.84     25.94 o 
   0   5   9      161.42      147.97     12.47 o 
   1   5   9     1921.59     1945.17     33.73 o 
   2   5   9      819.89      887.37     23.22 o 
   3   5   9      400.86      418.61     14.65 o 
   4   5   9      239.22      230.59     13.08 o 
   5   5   9        2.76        5.64      7.34 o 
   6   5   9       16.22        9.87      8.32 o 
   7   5   9       93.73       68.81     17.75 o 
   8   5   9       64.02       53.54     18.75 o 
  -7   6   9       39.18       30.76     17.30 o 
  -6   6   9       33.73       19.35     12.18 o 
  -5   6   9       49.59       51.49      8.91 o 
  -4   6   9        9.57       30.59      7.50 o 
  -3   6   9       48.27       63.91      7.39 o 
  -2   6   9      225.75      231.89     10.48 o 
  -1   6   9       57.13       49.74      5.91 o 
   0   6   9      429.60      424.65     10.47 o 
   1   6   9      177.68      170.63      7.62 o 
   2   6   9        5.58       35.38      5.15 o 
   3   6   9      466.32      430.16     13.71 o 
   4   6   9     1078.24     1109.44     36.71 o 
   5   6   9     1227.45     1199.16     26.93 o 
   6   6   9     1098.57     1079.43     35.12 o 
   7   6   9      184.20      175.50     23.09 o 
   8   6   9      104.99      105.73     22.19 o 
  -6   7   9      982.68      954.11     30.16 o 
  -5   7   9      621.13      581.80     20.40 o 
  -4   7   9      921.80      936.11     23.19 o 
  -3   7   9     2743.95     2685.65     72.86 o 
  -2   7   9     2691.98     2590.70     45.76 o 
  -1   7   9     1315.00     1402.76     20.71 o 
   0   7   9      731.40      717.43     13.31 o 
   1   7   9     1228.29     1307.19     17.64 o 
   2   7   9     1203.26     1099.10     24.05 o 
   3   7   9     2234.73     2046.26     57.60 o 
   4   7   9     1471.85     1591.84     39.15 o 
   5   7   9     1396.48     1350.48     28.41 o 
   6   7   9     1411.94     1505.40     46.79 o 
   7   7   9      592.03      684.57     73.70 o 
   8   7   9      351.35      336.41     30.80 o 
  -6   8   9      495.87      448.63     27.38 o 
  -5   8   9      570.83      539.11     20.68 o 
  -4   8   9      797.28      766.43     22.02 o 
  -3   8   9     1132.27     1204.54     31.95 o 
  -2   8   9     1189.59     1307.31     25.10 o 
  -1   8   9      491.05      520.99     16.02 o 
   0   8   9      259.24      289.55     12.28 o 
   1   8   9     1288.07     1334.84     19.36 o 
   2   8   9      623.15      728.66     17.24 o 
   3   8   9      576.42      599.51     22.29 o 
   4   8   9      188.27      188.09     11.56 o 
   5   8   9       87.19       79.32     10.42 o 
   6   8   9      490.10      469.27     47.81 o 
   7   8   9       87.54      133.13     22.11 o 
   8   8   9       18.11       23.31     18.18 o 
  -6   9   9        0.01       13.12     14.48 o 
  -5   9   9        1.32       27.87     11.77 o 
  -4   9   9       24.76       47.89     11.46 o 
  -3   9   9      758.28      740.90     24.22 o 
  -2   9   9      732.49      741.36     20.65 o 
  -1   9   9        2.19       29.52      7.24 o 
   0   9   9       10.95       24.88      6.75 o 
   1   9   9      697.23      707.71     20.82 o 
   2   9   9      225.76      247.03     13.78 o 
   3   9   9      118.74      125.61     11.44 o 
   4   9   9      548.72      539.47     18.44 o 
   5   9   9      853.86      887.23     24.34 o 
   6   9   9      138.75      168.79     21.56 o 
   7   9   9      211.44      220.62     37.34 o 
   8   9   9      408.30      462.51     54.71 o 
  -5  10   9      453.45      507.79     44.77 o 
  -4  10   9      741.82      760.84     26.57 o 
  -3  10   9      779.36      745.13     27.34 o 
  -2  10   9     2803.16     2889.53     56.31 o 
  -1  10   9     3292.41     3110.90     55.06 o 
   0  10   9     2575.82     2426.11     37.90 o 
   1  10   9     2291.25     2374.19     44.61 o 
   2  10   9     1089.98     1050.48     25.46 o 
   3  10   9     1320.41     1286.69     32.31 o 
   4  10   9      858.45      882.88     27.90 o 
   5  10   9      652.64      672.35     38.15 o 
   6  10   9      535.43      600.66     48.05 o 
   7  10   9      340.58      407.64     49.51 o 
   8  10   9      333.29      359.58     49.03 o 
  -5  11   9      156.99      147.92     30.73 o 
  -4  11   9      385.89      376.03     24.27 o 
  -3  11   9      442.79      467.92     21.97 o 
  -2  11   9      916.70      945.04     28.99 o 
  -1  11   9     1103.87     1020.39     27.30 o 
   0  11   9     1088.51     1113.41     33.08 o 
   1  11   9      390.18      465.24     22.61 o 
   2  11   9       19.01       20.89      9.93 o 
   3  11   9      201.66      205.21     16.75 o 
   4  11   9      206.15      171.17     17.17 o 
   5  11   9       88.22      113.80     29.38 o 
  -4  12   9       20.64       26.07     13.94 o 
  -3  12   9       52.11       66.53     15.16 o 
  -2  12   9      543.49      521.49     22.48 o 
  -1  12   9      152.98      128.36     16.99 o 
   0  12   9      295.09      310.42     21.15 o 
   1  12   9      439.65      449.37     23.08 o 
   2  12   9       78.46       70.37     13.15 o 
   3  12   9      308.96      324.51     22.92 o 
   4  12   9      240.16      251.35     27.50 o 
   5  12   9      172.42      203.09     35.39 o 
   6  12   9      383.45      418.03     46.10 o 
  -4  13   9      662.17      559.54     29.65 o 
  -3  13   9      674.11      648.28     29.70 o 
  -2  13   9      924.99      865.25     31.49 o 
  -1  13   9      862.14      810.31     32.12 o 
   0  13   9      728.38      775.15     30.60 o 
   1  13   9      379.78      410.23     23.16 o 
   2  13   9      817.98      725.56     28.73 o 
   3  13   9     1246.47     1239.46     35.78 o 
   4  13   9      351.50      361.58     38.96 o 
   5  13   9      233.58      211.69     37.66 o 
   6  13   9      257.76      229.55     40.58 o 
  -3  14   9      115.54      105.35     17.68 o 
  -2  14   9       54.99       63.72     20.59 o 
  -1  14   9      216.26      192.99     35.23 o 
   0  14   9      204.19      216.53     20.36 o 
   1  14   9      181.92      155.15     17.93 o 
   2  14   9      208.16      195.81     19.23 o 
   3  14   9       86.97      104.80     15.54 o 
   4  14   9        0.89        3.25     24.35 o 
   5  14   9        2.71        3.08     26.46 o 
   6  14   9        7.90       16.88     28.25 o 
  -2  15   9      162.16      144.14     25.82 o 
  -1  15   9       62.42       40.48     19.26 o 
   0  15   9      104.75       79.78     21.14 o 
   1  15   9      171.35      180.07     25.19 o 
   2  15   9      248.99      232.47     21.13 o 
   3  15   9      287.13      244.89     26.91 o 
   4  15   9      184.81      169.00     38.96 o 
   5  15   9      187.84      157.96     38.96 o 
  -1  16   9      392.79      358.55     34.06 o 
   0  16   9      458.90      431.91     35.12 o 
   1  16   9      528.45      521.03     43.99 o 
   2  16   9      623.53      615.56     38.08 o 
   3  16   9      353.37      337.99     49.19 o 
   4  16   9      280.19      215.75     43.34 o 
   1  17   9       49.51       27.88     20.57 o 
   2  17   9       46.77       34.55     19.69 o 
  -3 -11  10      335.24      369.73     67.78 o 
  -2 -11  10      608.46      661.77     42.43 o 
   1 -11  10      306.21      285.37     23.51 o 
  -4 -10  10       38.50       56.24     20.29 o 
  -3 -10  10      126.54      140.57     22.30 o 
  -2 -10  10      113.43       91.59     18.77 o 
  -1 -10  10      138.42      157.10     36.28 o 
   0 -10  10      172.38      174.58     18.02 o 
   1 -10  10        8.05        6.03     11.46 o 
   2 -10  10       27.80       15.41     13.13 o 
   3 -10  10       22.66        0.00     15.27 o 
  -5  -9  10        9.00        0.00     16.90 o 
  -4  -9  10      145.06      170.54     28.30 o 
  -3  -9  10      133.05      131.76     20.52 o 
  -2  -9  10      274.24      271.71     23.74 o 
  -1  -9  10      309.46      282.24     20.00 o 
   0  -9  10      923.77      889.15     20.81 o 
   1  -9  10     1151.59     1178.22     26.20 o 
   2  -9  10      404.94      431.99     25.82 o 
   3  -9  10      208.19      188.83     20.86 o 
  -5  -8  10      464.14      543.70     35.13 o 
  -4  -8  10      167.61      174.70     22.15 o 
  -3  -8  10      174.12      210.65     21.96 o 
  -2  -8  10     1199.03     1302.39     49.64 o 
  -1  -8  10     2245.20     2404.97     43.15 o 
   0  -8  10     1000.15     1023.41     21.24 o 
   1  -8  10      334.38      341.61     20.53 o 
   2  -8  10      517.92      547.58     17.74 o 
   3  -8  10      482.23      465.32     22.96 o 
   4  -8  10      385.70      378.01     31.32 o 
  -6  -7  10       30.85       37.29     23.02 o 
  -5  -7  10      120.95      124.95     28.82 o 
  -4  -7  10       90.56       99.54     18.60 o 
  -3  -7  10      284.76      310.32     23.97 o 
  -2  -7  10       24.12        6.44     12.84 o 
  -1  -7  10      165.49      165.31     11.78 o 
   0  -7  10        3.57        0.00      5.77 o 
   1  -7  10      101.58       90.39      9.52 o 
   2  -7  10       10.66        0.69      6.39 o 
   3  -7  10       47.14       31.97      8.63 o 
   4  -7  10       22.54        8.64      9.89 o 
   5  -7  10        1.09        0.00     10.07 o 
  -6  -6  10      167.88      161.88     28.20 o 
  -5  -6  10      339.52      338.27     51.79 o 
  -4  -6  10      461.38      466.45     32.82 o 
  -3  -6  10      459.18      479.34     27.41 o 
  -2  -6  10      764.59      826.31     30.07 o 
  -1  -6  10      844.04      829.57     20.61 o 
   0  -6  10     1703.06     1617.18     35.11 o 
   1  -6  10     2142.36     2103.41     50.43 o 
   2  -6  10      699.96      687.45     18.22 o 
   3  -6  10      259.96      264.48     13.64 o 
   4  -6  10      577.93      609.08     39.97 o 
   5  -6  10      414.35      427.70     23.53 o 
  -7  -5  10      210.62      196.15     40.50 o 
  -6  -5  10      358.34      355.26     34.94 o 
  -5  -5  10      864.06      809.24     41.65 o 
  -4  -5  10      844.71      881.56     63.88 o 
  -3  -5  10     1684.78     1661.32     50.91 o 
  -2  -5  10     1624.48     1661.46     75.94 o 
  -1  -5  10     1227.64     1270.05     37.13 o 
   0  -5  10      783.36      729.32     65.81 o 
   1  -5  10      792.27      819.92     28.22 o 
   2  -5  10      873.74      863.68     19.35 o 
   3  -5  10     2525.47     2539.61     62.86 o 
   4  -5  10      759.52      762.02     21.57 o 
   5  -5  10       64.11       58.57     12.82 o 
   6  -5  10      149.53      140.29     17.43 o 
  -7  -4  10       90.49      113.88     27.83 o 
  -6  -4  10       35.96       29.97     20.60 o 
  -5  -4  10      241.90      233.74     27.52 o 
  -4  -4  10       47.15       54.62     17.83 o 
  -3  -4  10     1159.62     1157.80     41.96 o 
  -2  -4  10       11.57       28.81      8.13 o 
  -1  -4  10       11.00       13.77      7.05 o 
   0  -4  10      241.89      259.05     11.25 o 
   1  -4  10       23.95       12.40      5.74 o 
   2  -4  10       15.05        5.38      5.82 o 
   3  -4  10        8.74        0.00      6.32 o 
   4  -4  10       14.58        5.98      7.17 o 
   5  -4  10       23.81       25.79     11.22 o 
   6  -4  10      213.59      217.46     19.26 o 
  -7  -3  10      189.07      174.94     17.81 o 
  -6  -3  10      123.86      136.57     51.87 o 
  -5  -3  10     1099.62     1119.81     46.14 o 
  -4  -3  10     1766.12     1723.24    163.56 o 
  -3  -3  10     1264.65     1253.45     85.15 o 
  -2  -3  10     1123.58     1024.20     32.99 o 
  -1  -3  10     1013.88      949.64     26.10 o 
   0  -3  10     1386.74     1223.54     22.86 o 
   1  -3  10     1956.48     2146.91     56.60 o 
   2  -3  10      735.25      779.74     29.34 o 
   3  -3  10     2703.05     2653.35     67.45 o 
   4  -3  10     1436.13     1440.27     43.54 o 
   5  -3  10      642.85      680.17     27.19 o 
   6  -3  10      698.13      720.93     28.16 o 
   7  -3  10      338.14      354.99     23.43 o 
  -7  -2  10      461.81      434.40     23.72 o 
  -6  -2  10      733.25      720.17     25.08 o 
  -5  -2  10      721.85      704.15     35.03 o 
  -4  -2  10     1970.90     1869.71     67.21 o 
  -3  -2  10     1743.04     1655.34     87.74 o 
  -2  -2  10     1210.69     1195.04     33.98 o 
  -1  -2  10     3677.38     3806.05    100.69 o 
   0  -2  10     3302.09     3352.34     74.28 o 
   1  -2  10     1489.08     1549.61     34.68 o 
   2  -2  10      729.63      685.02     20.93 o 
   3  -2  10      667.59      666.96     33.29 o 
   4  -2  10      290.57      306.93     23.18 o 
   5  -2  10      355.21      326.62     16.30 o 
   6  -2  10      290.81      259.86     15.47 o 
   7  -2  10      141.36      139.03     12.47 o 
  -7  -1  10        7.20       21.07     12.68 o 
  -6  -1  10      128.01      131.37     15.66 o 
  -5  -1  10       26.13       33.10     10.68 o 
  -4  -1  10      474.73      433.81     39.33 o 
  -3  -1  10       54.24       67.75     10.89 o 
  -2  -1  10      815.09      687.54     36.62 o 
  -1  -1  10      338.54      327.70     14.31 o 
   0  -1  10       47.43       86.67      8.12 o 
   1  -1  10      193.56      187.75     10.32 o 
   2  -1  10       34.48       40.41      8.01 o 
   3  -1  10      282.98      259.10     18.02 o 
   4  -1  10      136.52      131.54     11.06 o 
   5  -1  10      127.26      119.30      8.46 o 
   6  -1  10      228.65      210.87     11.68 o 
   7  -1  10      123.55      138.79     14.87 o 
  -7   0  10      196.50      185.09     19.98 o 
  -6   0  10      286.14      298.78     20.69 o 
  -5   0  10      553.62      508.92     25.91 o 
  -4   0  10      526.16      510.17     19.75 o 
  -3   0  10     1388.83     1342.53     46.20 o 
  -2   0  10     3017.49     2812.87    348.83 o 
  -1   0  10     2821.36     2640.59     91.44 o 
   0   0  10     3518.88     3667.33     95.85 o 
   1   0  10     2490.40     2452.09     71.24 o 
   2   0  10     1285.23     1202.48     25.62 o 
   3   0  10     2234.46     2191.14     54.19 o 
   4   0  10     1043.97     1036.38     25.21 o 
   5   0  10      885.58      851.98     31.92 o 
   6   0  10     1030.54     1037.23     36.88 o 
   7   0  10      725.56      793.76     45.41 o 
  -7   1  10      587.58      520.94     36.31 o 
  -6   1  10      742.53      695.34     28.10 o 
  -5   1  10      357.57      368.80     20.33 o 
  -4   1  10     1136.66     1211.38     35.16 o 
  -3   1  10     1970.83     1981.94     82.40 o 
  -2   1  10     1682.57     1797.64    120.50 o 
  -1   1  10      372.91      323.05     22.68 o 
   0   1  10      865.94      904.97     29.51 o 
   1   1  10      803.22      814.81     24.22 o 
   2   1  10      970.86      996.53     32.26 o 
   3   1  10     1449.45     1405.64     43.53 o 
   4   1  10     1925.10     1928.12     85.13 o 
   5   1  10      750.98      713.56     22.46 o 
   6   1  10      279.89      260.96     16.21 o 
   7   1  10       66.82       78.35     10.29 o 
   8   1  10       45.15       46.54     18.35 o 
  -7   2  10       38.85       32.32     14.24 o 
  -6   2  10      150.45      150.85     21.54 o 
  -5   2  10        9.46       15.04      8.94 o 
  -4   2  10       17.61       27.27      7.85 o 
  -3   2  10       51.81       74.46      7.95 o 
  -2   2  10       91.92      103.95      8.15 o 
  -1   2  10       46.53       72.97      6.79 o 
   0   2  10      494.48      446.40     11.38 o 
   1   2  10      469.64      506.86     13.33 o 
   2   2  10      339.13      364.08     10.83 o 
   3   2  10      255.55      242.31     15.97 o 
   4   2  10       16.59       11.37      6.25 o 
   5   2  10       70.52       64.47      8.95 o 
   6   2  10      275.00      251.27     13.07 o 
   7   2  10      206.75      206.45     13.19 o 
   8   2  10      147.53      154.71     26.87 o 
  -7   3  10      124.83      142.97     19.49 o 
  -6   3  10      226.98      289.41     21.62 o 
  -5   3  10      474.89      491.25     23.48 o 
  -4   3  10     1693.41     1751.47     67.76 o 
  -3   3  10     2221.41     2277.91     96.52 o 
  -2   3  10     1665.43     1656.95     69.83 o 
  -1   3  10     2081.78     2177.03     53.97 o 
   0   3  10     4831.15     4618.52     90.99 o 
   1   3  10     1891.82     1874.92     52.49 o 
   2   3  10     2043.31     2029.41     43.89 o 
   3   3  10     2144.74     2137.71     66.66 o 
   4   3  10     1649.49     1565.49     52.08 o 
   5   3  10     1409.40     1367.94     44.62 o 
   6   3  10     1001.29     1000.27     26.00 o 
   7   3  10      237.77      223.85     19.24 o 
   8   3  10      150.05      191.14     25.39 o 
  -7   4  10      468.09      487.56     28.20 o 
  -6   4  10      594.52      606.51     28.18 o 
  -5   4  10      612.00      635.36     26.49 o 
  -4   4  10     1107.16     1208.36     40.26 o 
  -3   4  10      854.22      824.56     32.75 o 
  -2   4  10     1438.33     1316.64     61.15 o 
  -1   4  10     3714.69     3934.75    102.39 o 
   0   4  10     2996.87     3344.18     69.91 o 
   1   4  10      644.76      724.61     24.90 o 
   2   4  10      408.92      405.00     13.45 o 
   3   4  10      841.02      862.71     20.12 o 
   4   4  10      512.64      524.39     18.18 o 
   5   4  10       15.92       15.87      7.90 o 
   6   4  10       18.17       16.38      7.78 o 
   7   4  10       30.58       22.58     15.08 o 
   8   4  10        7.77        6.26     15.73 o 
  -7   5  10        4.81        0.00     13.86 o 
  -6   5  10       14.25       35.25     13.72 o 
  -5   5  10       24.96       37.94     10.20 o 
  -4   5  10       17.52       58.87      9.20 o 
  -3   5  10       14.05       39.73      7.87 o 
  -2   5  10      137.35      167.48      9.59 o 
  -1   5  10      193.16      176.96     10.22 o 
   0   5  10      103.63      106.90      6.77 o 
   1   5  10      322.80      315.24      9.91 o 
   2   5  10      324.50      307.73     12.35 o 
   3   5  10      216.72      198.90     10.60 o 
   4   5  10     1290.02     1180.54     38.40 o 
   5   5  10      565.74      587.00     27.09 o 
   6   5  10      187.99      210.15     15.24 o 
   7   5  10      116.95      125.68     21.03 o 
   8   5  10      141.94      124.62     23.08 o 
  -6   6  10      478.25      510.99     27.77 o 
  -5   6  10      529.79      536.39     22.17 o 
  -4   6  10     1218.36     1152.41     25.06 o 
  -3   6  10     2244.23     2141.90     49.90 o 
  -2   6  10     1920.38     2004.82     42.57 o 
  -1   6  10      995.23      975.62     20.03 o 
   0   6  10      300.60      274.05      9.30 o 
   1   6  10     1264.02     1248.00     87.39 o 
   2   6  10     2952.79     2872.40     52.51 o 
   3   6  10     2021.02     1874.68     47.81 o 
   4   6  10     1756.30     1752.07     52.79 o 
   5   6  10      521.51      544.48     21.51 o 
   6   6  10      272.03      310.36     17.55 o 
   7   6  10      251.06      265.94     26.79 o 
   8   6  10      209.68      225.29     35.88 o 
  -6   7  10      497.45      417.96     49.43 o 
  -5   7  10      867.17      862.21     29.09 o 
  -4   7  10      252.13      246.23     14.69 o 
  -3   7  10      660.96      649.44     17.43 o 
  -2   7  10      474.39      523.53     20.49 o 
  -1   7  10      167.95      193.57      8.88 o 
   0   7  10       16.86       25.60      4.85 o 
   1   7  10      148.67      156.66      8.06 o 
   2   7  10     1371.37     1463.34     43.98 o 
   3   7  10      662.53      678.84     17.68 o 
   4   7  10       20.13       22.28      6.89 o 
   5   7  10        0.41        0.00      7.18 o 
   6   7  10       54.15       65.66     12.67 o 
   7   7  10       95.83       93.43     20.27 o 
   8   7  10        4.64       13.74     17.54 o 
  -6   8  10       20.80       50.61     14.23 o 
  -5   8  10       99.64      128.65     13.85 o 
  -4   8  10       46.44       45.92      9.95 o 
  -3   8  10       42.57       55.22      9.31 o 
  -2   8  10      141.06      185.30     12.65 o 
  -1   8  10      496.15      453.53     15.84 o 
   0   8  10      155.85      173.00      9.72 o 
   1   8  10      686.31      684.42     15.84 o 
   2   8  10      626.49      655.40     30.26 o 
   3   8  10     1045.54     1064.91     29.20 o 
   4   8  10     1100.61     1139.48     26.28 o 
   5   8  10      315.38      312.08     17.10 o 
   6   8  10      470.69      473.33     30.69 o 
   7   8  10      163.47      184.06     24.40 o 
   8   8  10       91.17      129.40     24.70 o 
  -6   9  10      389.58      350.46     26.56 o 
  -5   9  10      627.65      664.75     26.63 o 
  -4   9  10      644.75      627.12     21.67 o 
  -3   9  10      259.16      274.01     15.25 o 
  -2   9  10      106.45      125.78     11.78 o 
  -1   9  10     1710.48     1538.70     30.77 o 
   0   9  10     1965.43     1914.70     35.38 o 
   1   9  10     1197.77     1228.11     44.26 o 
   2   9  10     1380.50     1419.53     29.09 o 
   3   9  10     1108.21     1196.15     28.24 o 
   4   9  10      767.76      783.52     38.64 o 
   5   9  10     1224.85     1184.13     34.14 o 
   6   9  10     1341.26     1358.39    125.49 o 
   7   9  10      347.55      374.84     30.56 o 
   8   9  10       11.92       12.63     18.02 o 
  -5  10  10      238.71      222.79     22.32 o 
  -4  10  10      562.29      522.22     23.71 o 
  -3  10  10      313.24      307.50     18.41 o 
  -2  10  10       17.10       29.89     10.25 o 
  -1  10  10      264.63      248.64     28.01 o 
   0  10  10      162.99      183.72     13.60 o 
   1  10  10       33.75       43.30      9.29 o 
   2  10  10        7.88       20.07      7.93 o 
   3  10  10        6.51       12.65      7.95 o 
   4  10  10      127.48      108.69     12.33 o 
   5  10  10       60.57       77.43     13.16 o 
   6  10  10       20.04       24.84     22.24 o 
   7  10  10        3.71       15.42     25.97 o 
  -5  11  10       26.64       45.92     16.39 o 
  -4  11  10       63.42       66.70     16.29 o 
  -3  11  10      140.90      165.90     16.41 o 
  -2  11  10      777.06      752.47     25.72 o 
  -1  11  10      341.70      351.78     18.77 o 
   0  11  10       36.07       63.74     13.38 o 
   1  11  10      789.76      766.91     28.27 o 
   2  11  10      687.07      665.17     26.09 o 
   3  11  10      707.82      704.40     26.79 o 
   4  11  10     1150.51     1106.37     39.86 o 
   5  11  10      777.15      828.42     54.22 o 
  -4  12  10      612.03      562.70     29.59 o 
  -3  12  10      650.45      630.64     29.29 o 
  -2  12  10     1187.06     1110.46     30.94 o 
  -1  12  10     1031.54      947.08     28.01 o 
   0  12  10      164.30      169.09     18.16 o 
   1  12  10      599.78      587.87     25.97 o 
   2  12  10     1012.03      954.31     36.18 o 
   3  12  10      751.74      728.49     28.14 o 
   4  12  10      538.77      519.09     24.94 o 
   5  12  10      176.94      175.33     33.93 o 
  -4  13  10      123.36      119.82     19.63 o 
  -3  13  10      122.64      124.11     18.70 o 
  -2  13  10       47.39       52.81     14.47 o 
  -1  13  10       32.78       53.34     14.23 o 
   0  13  10       42.49       53.47     14.60 o 
   1  13  10       56.62       25.13     11.78 o 
   2  13  10        2.87        1.40     10.60 o 
   3  13  10        2.13       19.17     11.87 o 
   4  13  10       27.93       26.66     14.93 o 
   5  13  10        1.44        0.00     24.19 o 
   6  13  10       24.81       19.97     28.08 o 
  -3  14  10      128.93      116.73     19.12 o 
  -2  14  10      167.69      114.46     23.40 o 
  -1  14  10      150.98      142.78     24.49 o 
   0  14  10      235.40      250.12     27.89 o 
   1  14  10      483.63      496.86     26.52 o 
   2  14  10      184.89      170.69     19.08 o 
   3  14  10      358.33      358.84     30.17 o 
   4  14  10      501.97      507.31     50.65 o 
   5  14  10      267.77      201.46     39.12 o 
   6  14  10      287.56      273.70     43.83 o 
  -2  15  10      262.63      224.94     30.16 o 
  -1  15  10      299.46      285.51     31.21 o 
   0  15  10      489.20      475.61     35.98 o 
   1  15  10      311.06      328.83     30.04 o 
   2  15  10      360.40      343.62     24.44 o 
   3  15  10      549.97      522.20     27.84 o 
   4  15  10      194.88      227.28     42.05 o 
   5  15  10       96.26       74.19     33.93 o 
  -1  16  10       67.30       99.88     24.00 o 
   0  16  10       49.78       58.16     21.73 o 
   1  16  10        0.31        0.00     17.67 o 
   2  16  10       59.38       44.60     19.92 o 
   3  16  10       28.19       35.23     30.68 o 
   4  16  10        0.54       19.16     28.57 o 
  -3 -10  11       79.35       47.06     22.96 o 
  -2 -10  11      269.97      318.60     43.03 o 
   0 -10  11      112.93      106.66     29.22 o 
   1 -10  11      227.97      238.71     21.97 o 
   2 -10  11      340.80      346.12     26.37 o 
  -4  -9  11      474.38      510.88     33.52 o 
  -3  -9  11     1017.21     1115.29     64.09 o 
  -2  -9  11      873.99      951.69     45.69 o 
  -1  -9  11      230.55      250.71     19.65 o 
   0  -9  11      470.12      560.98     19.46 o 
   1  -9  11      496.47      532.14     24.84 o 
   2  -9  11      144.77      145.41     18.88 o 
   3  -9  11      112.34      108.13     18.83 o 
  -5  -8  11      158.41      160.77     29.73 o 
  -4  -8  11        2.10        8.72     16.53 o 
  -3  -8  11       15.34        4.27     15.08 o 
  -2  -8  11       60.91       45.33     13.52 o 
  -1  -8  11       79.50      124.91     13.42 o 
   0  -8  11        9.02        3.70      7.00 o 
   1  -8  11      168.65      164.81     12.12 o 
   2  -8  11       31.05       17.25     10.17 o 
   3  -8  11        5.88        3.51     10.01 o 
   4  -8  11       40.25       33.39     14.32 o 
  -5  -7  11      147.38      130.35     27.66 o 
  -4  -7  11      173.29      184.97     27.52 o 
  -3  -7  11      179.37      215.57     22.32 o 
  -2  -7  11     1083.43     1179.18     59.86 o 
  -1  -7  11     1632.10     1601.85     51.90 o 
   0  -7  11      985.49     1047.79     24.75 o 
   1  -7  11      190.59      195.80     15.34 o 
   2  -7  11      155.23      145.29     11.42 o 
   3  -7  11      219.76      215.76     22.47 o 
   4  -7  11      454.97      475.58     35.03 o 
  -6  -6  11      170.40      159.62     30.19 o 
  -5  -6  11      419.01      433.51     64.61 o 
  -4  -6  11      580.71      637.43     37.98 o 
  -3  -6  11      951.51      971.27     46.27 o 
  -2  -6  11      422.18      410.29     69.08 o 
  -1  -6  11      329.84      300.22     19.37 o 
   0  -6  11     1119.65     1043.59     23.67 o 
   1  -6  11      754.27      772.11     19.93 o 
   2  -6  11      329.97      359.05     14.64 o 
   3  -6  11      389.86      361.35     15.41 o 
   4  -6  11      307.80      292.88     20.03 o 
   5  -6  11      167.55      168.26     17.93 o 
  -6  -5  11       34.42       19.65     21.87 o 
  -5  -5  11       32.67       36.35     19.69 o 
  -4  -5  11       19.46        8.91     16.93 o 
  -3  -5  11        0.25        0.13     14.40 o 
  -2  -5  11       46.16       36.98     16.30 o 
  -1  -5  11       14.59        7.81      6.37 o 
   0  -5  11        5.83        9.76      8.89 o 
   1  -5  11        0.58        0.00      6.51 o 
   2  -5  11        1.66        0.00      5.92 o 
   3  -5  11        9.35        0.13      6.80 o 
   4  -5  11       64.51       76.61     13.40 o 
   5  -5  11        4.33        0.00      9.96 o 
  -6  -4  11      120.73      134.59     32.63 o 
  -5  -4  11      403.36      429.66     52.27 o 
  -4  -4  11      499.29      501.68     33.86 o 
  -3  -4  11      851.66      812.06    105.20 o 
  -2  -4  11     1289.11     1215.01     95.13 o 
  -1  -4  11     1451.56     1448.47     32.57 o 
   0  -4  11     1286.58     1268.37     36.35 o 
   1  -4  11     1234.56     1315.90     51.95 o 
   2  -4  11      868.67      869.70     33.92 o 
   3  -4  11     1309.71     1332.30     50.83 o 
   4  -4  11     1054.55     1058.81     38.70 o 
   5  -4  11      133.33      155.38     16.47 o 
   6  -4  11      131.14      129.73     16.89 o 
  -7  -3  11      242.08      278.12     35.00 o 
  -6  -3  11      352.81      324.10     33.98 o 
  -5  -3  11      165.55      187.84     26.17 o 
  -4  -3  11       89.93      113.90     27.68 o 
  -3  -3  11     1798.35     1911.77    109.42 o 
  -2  -3  11     1345.38     1354.79     51.76 o 
  -1  -3  11     1207.32     1276.95     33.77 o 
   0  -3  11     1188.05     1177.14     33.90 o 
   1  -3  11      875.38      959.75     29.99 o 
   2  -3  11      471.91      457.95     22.65 o 
   3  -3  11      787.83      757.99     29.49 o 
   4  -3  11      247.30      253.25     14.30 o 
   5  -3  11       29.59       16.96     10.33 o 
   6  -3  11        3.42        0.00     10.47 o 
  -7  -2  11        7.55        6.90     11.41 o 
  -6  -2  11       12.03        6.21      9.05 o 
  -5  -2  11       24.57       45.01     18.93 o 
  -4  -2  11       28.81       60.84     18.75 o 
  -3  -2  11       75.85      103.04     19.23 o 
  -2  -2  11       99.25      101.59     10.58 o 
  -1  -2  11      452.30      459.59     19.19 o 
   0  -2  11       69.69       64.90      8.35 o 
   1  -2  11      265.09      240.05     12.46 o 
   2  -2  11       63.42       75.74     10.56 o 
   3  -2  11      362.70      314.86     22.28 o 
   4  -2  11      537.99      534.57     17.98 o 
   5  -2  11      138.88      120.48     11.79 o 
   6  -2  11      366.80      371.29     23.85 o 
   7  -2  11      162.96      156.77     21.80 o 
  -7  -1  11      297.78      258.25     29.53 o 
  -6  -1  11      479.95      458.27     22.73 o 
  -5  -1  11      438.23      411.58     20.06 o 
  -4  -1  11      686.98      715.97     36.27 o 
  -3  -1  11     1297.83     1264.69     52.44 o 
  -2  -1  11      507.18      545.16     19.94 o 
  -1  -1  11     2065.98     2031.95     65.91 o 
   0  -1  11     2690.84     2559.01     74.91 o 
   1  -1  11     1809.77     1843.57     55.54 o 
   2  -1  11      819.55      784.40     39.95 o 
   3  -1  11     1783.03     1770.87     80.46 o 
   4  -1  11     1052.14     1063.53     42.32 o 
   5  -1  11      520.40      506.97     19.82 o 
   6  -1  11      530.63      547.14     31.09 o 
   7  -1  11      353.35      367.85     19.33 o 
  -7   0  11      203.29      173.47     19.73 o 
  -6   0  11      445.46      410.80     23.19 o 
  -5   0  11      565.79      541.83     22.83 o 
  -4   0  11     1414.50     1362.01     39.15 o 
  -3   0  11     1681.15     1667.80     86.58 o 
  -2   0  11        4.86       10.01      7.03 o 
  -1   0  11       21.04       42.28      8.48 o 
   0   0  11      820.93      851.21     25.43 o 
   1   0  11      587.52      663.28     26.72 o 
   2   0  11      482.70      467.34     17.83 o 
   3   0  11      249.99      227.56     14.85 o 
   4   0  11      163.97      165.66     10.90 o 
   5   0  11      232.74      236.21     13.73 o 
   6   0  11       78.96       61.34      9.39 o 
   7   0  11       28.38       23.49     11.18 o 
  -7   1  11        4.25       10.96     13.07 o 
  -6   1  11       27.40       28.75     12.64 o 
  -5   1  11       13.94       20.30     10.24 o 
  -4   1  11       12.89       15.24      8.82 o 
  -3   1  11      240.45      249.91     11.75 o 
  -2   1  11      631.21      658.07     15.22 o 
  -1   1  11      683.25      683.01     25.41 o 
   0   1  11      154.66      160.47     10.37 o 
   1   1  11      710.38      669.99     18.30 o 
   2   1  11      284.77      252.13      9.49 o 
   3   1  11      789.26      833.98     38.31 o 
   4   1  11      341.30      348.47     17.06 o 
   5   1  11      221.20      200.73     13.74 o 
   6   1  11      409.41      427.95     17.66 o 
   7   1  11      392.35      437.09     24.88 o 
  -7   2  11      339.53      283.09     23.86 o 
  -6   2  11      659.27      639.35     28.52 o 
  -5   2  11      561.26      633.62     32.72 o 
  -4   2  11      823.32      858.64     26.96 o 
  -3   2  11     1118.04     1168.41     26.38 o 
  -2   2  11     1517.30     1447.21     49.52 o 
  -1   2  11     1724.12     1660.85     31.81 o 
   0   2  11     2261.21     2088.83     64.53 o 
   1   2  11     1835.70     1957.97     67.11 o 
   2   2  11     2448.70     2429.30    100.46 o 
   3   2  11     3023.43     3027.51     82.61 o 
   4   2  11     1870.62     1770.74     65.70 o 
   5   2  11     1366.45     1294.53     35.62 o 
   6   2  11      954.96      953.78     31.38 o 
   7   2  11      315.87      322.79     21.45 o 
  -7   3  11      162.60      128.30     19.17 o 
  -6   3  11      741.70      727.91     30.51 o 
  -5   3  11      442.86      396.98     22.27 o 
  -4   3  11      335.70      356.76     16.92 o 
  -3   3  11      388.82      377.55     24.31 o 
  -2   3  11      496.17      430.14     21.24 o 
  -1   3  11      492.23      520.69     23.42 o 
   0   3  11      481.85      555.58     20.29 o 
   1   3  11      253.11      306.19     19.09 o 
   2   3  11     1029.14      990.74     39.32 o 
   3   3  11      488.69      497.59     15.64 o 
   4   3  11      380.70      385.48     30.25 o 
   5   3  11      136.22      102.62     11.57 o 
   6   3  11       28.57       24.84      8.38 o 
   7   3  11        0.43        0.00      7.68 o 
   8   3  11        0.02        0.00     14.05 o 
  -7   4  11        2.17       13.70     13.65 o 
  -6   4  11       16.86       37.43     13.25 o 
  -5   4  11       23.00       46.79     12.81 o 
  -4   4  11      413.76      360.62     52.06 o 
  -3   4  11      549.05      595.21     21.05 o 
  -2   4  11      563.21      577.27     17.28 o 
  -1   4  11      363.40      355.83     14.57 o 
   0   4  11     1752.85     1730.51     30.56 o 
   1   4  11     1648.01     1657.80     43.45 o 
   2   4  11      407.94      433.67     16.78 o 
   3   4  11      757.67      715.36     24.51 o 
   4   4  11     1131.70     1049.35     32.03 o 
   5   4  11     1042.82     1123.27     34.89 o 
   6   4  11      546.76      534.10     22.13 o 
   7   4  11       82.77       63.97     12.27 o 
   8   4  11       37.45       34.49     18.18 o 
  -6   5  11      631.00      640.44     31.42 o 
  -5   5  11      787.81      790.66     30.14 o 
  -4   5  11     1722.72     1715.26     66.02 o 
  -3   5  11     2059.45     2083.27     67.16 o 
  -2   5  11     1787.19     1780.23     59.84 o 
  -1   5  11     1638.71     1543.14     35.74 o 
   0   5  11     1777.55     1781.01     50.00 o 
   1   5  11     2064.81     2111.21     59.64 o 
   2   5  11     4734.03     4635.55     84.65 o 
   3   5  11     2133.21     2049.40     70.86 o 
   4   5  11     1040.33     1032.81     39.08 o 
   5   5  11      937.07     1017.53     26.71 o 
   6   5  11      443.25      483.11     20.78 o 
   7   5  11      180.06      164.11     22.92 o 
   8   5  11      251.51      254.74     28.89 o 
  -6   6  11      208.74      177.21     20.51 o 
  -5   6  11      259.16      263.09     18.26 o 
  -4   6  11      607.04      582.71     24.47 o 
  -3   6  11      526.93      543.98     28.05 o 
  -2   6  11      238.86      275.67     13.34 o 
  -1   6  11      189.56      203.95     18.82 o 
   0   6  11      250.28      253.02     12.19 o 
   1   6  11      338.77      286.25     12.05 o 
   2   6  11       86.75      103.63      8.41 o 
   3   6  11       62.54       56.58      8.05 o 
   4   6  11       50.97       52.38      9.30 o 
   5   6  11        3.28        0.00      6.94 o 
   6   6  11       19.72       19.92      9.44 o 
   7   6  11       62.93       57.79     18.44 o 
   8   6  11        4.37        3.07     16.45 o 
  -6   7  11      120.05      180.71     26.24 o 
  -5   7  11      122.31      132.57     18.12 o 
  -4   7  11       68.18       84.17     12.76 o 
  -3   7  11       96.73      120.65     10.42 o 
  -2   7  11      310.42      320.07     13.13 o 
  -1   7  11      573.85      593.96     14.32 o 
   0   7  11      271.97      305.21     11.47 o 
   1   7  11      763.24      793.27     16.53 o 
   2   7  11     2667.55     2578.98    123.34 o 
   3   7  11      783.33      827.55     19.84 o 
   4   7  11      377.89      431.85     25.68 o 
   5   7  11      224.43      221.62     15.23 o 
   6   7  11      261.63      284.50     17.78 o 
   7   7  11      558.55      599.01     36.77 o 
   8   7  11      374.83      341.57     31.55 o 
  -6   8  11      370.07      372.95     33.35 o 
  -5   8  11      860.04      867.49     26.00 o 
  -4   8  11      670.75      668.40     22.12 o 
  -3   8  11     1031.27      972.17     24.54 o 
  -2   8  11     1410.77     1418.02     36.96 o 
  -1   8  11      703.27      750.11     24.71 o 
   0   8  11     1050.17     1032.55     26.57 o 
   1   8  11     1438.27     1488.08     22.79 o 
   2   8  11      956.50      989.56     22.54 o 
   3   8  11     1187.42     1143.51     39.30 o 
   4   8  11     2031.06     2223.88     69.66 o 
   5   8  11     1045.90     1044.43     38.08 o 
   6   8  11      206.18      190.67     18.44 o 
   7   8  11      297.45      312.77     29.85 o 
  -5   9  11      351.47      301.51     21.05 o 
  -4   9  11      126.28      106.15     12.74 o 
  -3   9  11      342.85      327.41     16.66 o 
  -2   9  11     1214.44     1205.14     28.32 o 
  -1   9  11      352.98      364.72     16.09 o 
   0   9  11       28.40       35.81      7.98 o 
   1   9  11       12.39       21.31      8.20 o 
   2   9  11        3.50       16.09      7.70 o 
   3   9  11      233.41      244.17     15.30 o 
   4   9  11       59.09       69.56      9.43 o 
   5   9  11       35.33       50.69     10.75 o 
   6   9  11       39.67       38.28     23.86 o 
   7   9  11       27.58       28.85     16.92 o 
  -5  10  11       89.17      107.56     19.50 o 
  -4  10  11       73.49      105.29     18.29 o 
  -3  10  11      174.74      193.27     17.16 o 
  -2  10  11      140.90      146.66     13.06 o 
  -1  10  11      204.18      223.24     17.08 o 
   0  10  11      478.61      481.31     17.62 o 
   1  10  11     1108.70     1087.41     27.51 o 
   2  10  11     1106.47     1073.60     27.22 o 
   3  10  11      944.75      975.08     26.25 o 
   4  10  11      955.25      983.45     26.81 o 
   5  10  11      349.19      325.84     20.93 o 
   6  10  11      460.39      470.76     31.64 o 
   7  10  11      365.37      346.60     39.29 o 
  -4  11  11      440.70      437.84     27.21 o 
  -3  11  11     1007.39      950.58     34.89 o 
  -2  11  11      381.81      422.11     21.28 o 
  -1  11  11      794.30      758.53     25.56 o 
   0  11  11     2558.62     2344.19     77.40 o 
   1  11  11      964.43     1031.99     42.47 o 
   2  11  11      487.08      447.11     23.30 o 
   3  11  11      726.30      772.06     35.48 o 
   4  11  11      429.02      437.77     38.16 o 
   5  11  11      383.18      368.24     28.01 o 
  -4  12  11       46.30       45.37     16.25 o 
  -3  12  11       62.75       68.36     16.33 o 
  -2  12  11       11.17       31.59     13.92 o 
  -1  12  11       10.84       30.92     11.02 o 
   0  12  11      327.57      364.16     23.44 o 
   1  12  11      245.00      263.78     20.82 o 
   2  12  11       57.17       54.47     13.14 o 
   3  12  11        4.39       15.18     11.29 o 
   4  12  11       59.95       72.53     14.31 o 
   5  12  11        4.76        0.00     23.21 o 
  -3  13  11      238.81      241.90     23.29 o 
  -2  13  11      287.44      281.54     22.60 o 
  -1  13  11      743.75      653.54     38.78 o 
   0  13  11      128.83      175.92     19.27 o 
   1  13  11       57.09       83.75     15.66 o 
   2  13  11      615.81      538.23     27.04 o 
   3  13  11      838.96      860.53     38.42 o 
   4  13  11      388.13      422.14     24.32 o 
   5  13  11       67.73       35.71     27.76 o 
  -3  14  11      382.73      297.45     25.40 o 
  -2  14  11      177.29      179.30     20.52 o 
  -1  14  11      423.96      399.88     35.47 o 
   0  14  11      710.89      719.90     40.81 o 
   1  14  11      310.59      317.57     29.13 o 
   2  14  11      368.73      340.43     29.01 o 
   3  14  11      305.02      289.92     24.88 o 
   4  14  11      257.83      243.53     77.27 o 
   5  14  11      186.64      145.29     37.01 o 
  -2  15  11       30.08       14.62     19.39 o 
  -1  15  11       32.07       26.66     19.62 o 
   0  15  11       20.65       35.14     19.95 o 
   1  15  11        6.66       16.87     17.94 o 
   2  15  11        2.24       15.58     17.47 o 
   3  15  11        0.09       19.77     17.43 o 
   4  15  11        0.40        0.00     27.11 o 
   5  15  11       11.16       11.20     29.55 o 
   0  16  11      277.14      270.05     43.10 o 
   1  16  11      325.03      329.23     33.06 o 
   2  16  11      203.12      199.21     27.69 o 
   3  16  11      167.88      140.28     25.48 o 
  -3  -9  12       24.05       22.37     18.37 o 
  -2  -9  12        8.45        0.00     12.56 o 
  -1  -9  12       39.38       43.82     19.30 o 
   0  -9  12       12.84       10.50     11.36 o 
   1  -9  12        8.71        0.00      9.94 o 
   2  -9  12       23.56        0.89     13.14 o 
  -4  -8  12      367.08      361.52     83.36 o 
  -3  -8  12      601.76      620.67     39.70 o 
  -2  -8  12      623.83      720.99     33.32 o 
  -1  -8  12      401.02      383.89     21.76 o 
   0  -8  12      357.17      379.05     18.73 o 
   1  -8  12      425.39      473.54     20.99 o 
   2  -8  12      409.29      445.90     21.06 o 
   3  -8  12      357.25      346.68     37.80 o 
  -5  -7  12      604.86      677.19     44.02 o 
  -4  -7  12      419.56      450.00     36.45 o 
  -3  -7  12      273.30      298.85     48.05 o 
  -2  -7  12      366.09      351.87     24.85 o 
  -1  -7  12       94.03       79.60     16.36 o 
   0  -7  12      441.83      435.84     17.34 o 
   1  -7  12      466.37      450.22     20.34 o 
   2  -7  12      108.28      131.65     14.02 o 
   3  -7  12      174.91      173.31     16.49 o 
   4  -7  12      272.21      233.29     20.13 o 
  -5  -6  12        2.95       13.26     20.71 o 
  -4  -6  12       19.09       34.42     19.87 o 
  -3  -6  12        0.04        0.00     15.64 o 
  -2  -6  12       66.42       78.18     20.41 o 
  -1  -6  12      221.97      191.86     19.33 o 
   0  -6  12       99.03       95.43     11.89 o 
   1  -6  12       23.30       16.11      7.89 o 
   2  -6  12       39.82       37.14      8.54 o 
   3  -6  12       37.80       40.07     11.00 o 
   4  -6  12      201.25      167.69     17.73 o 
  -6  -5  12      184.37      155.80     30.70 o 
  -5  -5  12      469.57      466.67     61.20 o 
  -4  -5  12      556.08      587.30     37.99 o 
  -3  -5  12      497.87      530.72     53.41 o 
  -2  -5  12      847.16      816.87     93.10 o 
  -1  -5  12      553.24      536.52     20.01 o 
   0  -5  12     1158.13     1133.50     51.80 o 
   1  -5  12      881.25      915.17     49.41 o 
   2  -5  12      660.23      694.78     28.53 o 
   3  -5  12      872.38      912.70     27.63 o 
   4  -5  12      822.72      806.61     45.82 o 
   5  -5  12      566.89      615.57     27.74 o 
  -6  -4  12      262.41      246.34     33.57 o 
  -5  -4  12      505.78      471.17     36.73 o 
  -4  -4  12      407.87      385.10     32.07 o 
  -3  -4  12      568.88      631.83     36.32 o 
  -2  -4  12      415.68      382.76     42.37 o 
  -1  -4  12      385.15      389.02     16.75 o 
   0  -4  12      774.83      776.65     25.17 o 
   1  -4  12      567.41      551.40     28.94 o 
   2  -4  12      212.32      189.05     13.95 o 
   3  -4  12      459.82      446.19     18.19 o 
   4  -4  12      249.27      247.72     19.29 o 
   5  -4  12      101.17       85.40     15.22 o 
  -6  -3  12        1.94       10.20     21.01 o 
  -5  -3  12       24.46       38.30     20.60 o 
  -4  -3  12       33.94       37.83     18.76 o 
  -3  -3  12        7.96       16.83     16.92 o 
  -2  -3  12       30.20       61.16     13.54 o 
  -1  -3  12      127.98      133.15     11.36 o 
   0  -3  12      164.81      174.45     14.72 o 
   1  -3  12      100.73      116.10     12.70 o 
   2  -3  12      154.47      174.36     15.10 o 
   3  -3  12      345.76      316.20     21.57 o 
   4  -3  12      718.73      716.46     35.59 o 
   5  -3  12      104.34      104.29     15.07 o 
   6  -3  12       52.89       45.39     13.49 o 
  -6  -2  12      195.98      206.77     29.67 o 
  -5  -2  12      541.50      560.19     37.25 o 
  -4  -2  12      613.51      603.00     35.36 o 
  -3  -2  12     2290.51     2208.13     58.88 o 
  -2  -2  12     1776.75     1838.47     54.57 o 
  -1  -2  12     1102.05     1134.67     39.62 o 
   0  -2  12     1518.06     1450.13     53.17 o 
   1  -2  12      868.10      884.72     40.44 o 
   2  -2  12      505.55      540.12     25.17 o 
   3  -2  12     1150.63     1149.41     47.82 o 
   4  -2  12      898.66      975.70     40.24 o 
   5  -2  12      312.01      319.47     32.44 o 
   6  -2  12      179.74      169.13     21.07 o 
  -6  -1  12      326.49      321.50     21.34 o 
  -5  -1  12      526.87      569.28     36.97 o 
  -4  -1  12      295.63      297.04     28.01 o 
  -3  -1  12     1820.48     1888.56     53.89 o 
  -2  -1  12     1468.64     1678.34     37.67 o 
  -1  -1  12      297.38      283.60     18.80 o 
   0  -1  12      531.32      521.45     27.43 o 
   1  -1  12      356.70      390.25     15.41 o 
   2  -1  12      157.32      144.95     13.17 o 
   3  -1  12      186.49      198.24     24.02 o 
   4  -1  12        4.32        0.00      7.22 o 
   5  -1  12       28.71       18.01      9.46 o 
   6  -1  12       16.46        3.90     13.30 o 
  -6   0  12       31.57       22.61     12.45 o 
  -5   0  12       69.10       77.04     13.49 o 
  -4   0  12       15.21       19.04      8.80 o 
  -3   0  12      175.16      222.92     19.43 o 
  -2   0  12       69.87       70.92     17.25 o 
  -1   0  12      151.50      149.02     12.15 o 
   0   0  12      106.91      136.82     10.69 o 
   1   0  12      341.28      359.38     14.78 o 
   2   0  12      192.89      178.90     13.94 o 
   3   0  12      111.29      108.13     12.42 o 
   4   0  12      235.73      238.85     19.24 o 
   5   0  12      298.37      267.85     28.94 o 
   6   0  12      518.78      499.10     25.08 o 
   7   0  12      344.38      403.55     34.96 o 
  -6   1  12      408.22      431.44     26.04 o 
  -5   1  12      681.85      684.11     26.56 o 
  -4   1  12      661.42      646.34     23.46 o 
  -3   1  12     2147.55     2083.49     91.20 o 
  -2   1  12      921.07      856.49     21.24 o 
  -1   1  12      458.68      523.05     30.60 o 
   0   1  12     1348.86     1292.22     46.35 o 
   1   1  12     1779.30     1901.35     73.34 o 
   2   1  12     1963.98     1938.25     70.91 o 
   3   1  12     1218.76     1277.39     55.04 o 
   4   1  12      191.71      182.31     13.10 o 
   5   1  12      531.22      486.33     17.03 o 
   6   1  12      613.16      588.02     28.94 o 
   7   1  12      359.06      387.47     20.81 o 
  -6   2  12      300.55      313.27     22.84 o 
  -5   2  12      287.01      278.96     20.22 o 
  -4   2  12      278.00      250.57     17.72 o 
  -3   2  12      229.19      245.71     39.68 o 
  -2   2  12      322.37      315.40     12.85 o 
  -1   2  12      286.35      260.30     17.83 o 
   0   2  12      462.91      458.94     21.61 o 
   1   2  12      249.13      272.39     14.12 o 
   2   2  12      525.56      485.88     30.70 o 
   3   2  12      213.53      205.16     15.90 o 
   4   2  12       25.90       10.65      7.79 o 
   5   2  12       21.20       25.78      8.31 o 
   6   2  12        4.44        2.35      7.46 o 
   7   2  12       22.62       15.37     11.50 o 
  -6   3  12       15.42       22.21     13.88 o 
  -5   3  12       34.52       78.29     14.23 o 
  -4   3  12      125.66      125.59     12.87 o 
  -3   3  12      609.82      563.36     23.68 o 
  -2   3  12      585.39      598.65     29.46 o 
  -1   3  12       99.94      117.14      9.25 o 
   0   3  12       58.18       78.76      7.49 o 
   1   3  12     1191.42     1258.92     36.39 o 
   2   3  12      923.13      938.38     25.95 o 
   3   3  12     1105.84     1128.82     28.82 o 
   4   3  12     1560.80     1599.25     65.40 o 
   5   3  12      671.43      685.90     39.48 o 
   6   3  12       81.24       83.04     11.27 o 
   7   3  12       99.39      117.46     14.86 o 
  -6   4  12      535.67      596.02     29.12 o 
  -5   4  12      369.14      415.67     23.50 o 
  -4   4  12      328.02      345.54     17.83 o 
  -3   4  12      820.03      823.48     36.44 o 
  -2   4  12     1375.28     1340.10     58.59 o 
  -1   4  12     1459.13     1399.82     53.25 o 
   0   4  12     2576.33     2426.63     61.60 o 
   1   4  12     2237.36     2186.92     74.40 o 
   2   4  12     1709.91     1744.54     53.11 o 
   3   4  12     1443.31     1459.90     68.59 o 
   4   4  12      894.57      901.09     46.16 o 
   5   4  12      312.58      324.71     17.21 o 
   6   4  12      181.84      192.81     14.01 o 
   7   4  12      105.78      102.74     13.86 o 
  -6   5  12      191.57      163.26     19.75 o 
  -5   5  12      315.12      297.68     21.67 o 
  -4   5  12       38.02       46.72      9.26 o 
  -3   5  12        2.17       16.02      7.73 o 
  -2   5  12        2.20       14.59      7.09 o 
  -1   5  12      157.48      157.90      9.92 o 
   0   5  12      706.24      746.05     27.88 o 
   1   5  12      506.02      515.82     31.10 o 
   2   5  12      211.61      237.44     11.39 o 
   3   5  12       20.50       43.82      8.86 o 
   4   5  12       31.37       29.97      9.10 o 
   5   5  12        1.89       11.69      8.32 o 
   6   5  12       10.74       12.11      9.11 o 
   7   5  12       11.04        5.71     11.18 o 
  -6   6  12      121.14      127.20     23.69 o 
  -5   6  12       73.04       70.21     13.44 o 
  -4   6  12      315.04      316.97     16.37 o 
  -3   6  12      973.51     1014.25     28.90 o 
  -2   6  12      677.62      688.06     24.11 o 
  -1   6  12      319.94      293.98     12.42 o 
   0   6  12     1732.45     1761.90     41.32 o 
   1   6  12     1132.07     1181.75     34.96 o 
   2   6  12       64.85       80.38      8.29 o 
   3   6  12      240.84      280.28     13.28 o 
   4   6  12      568.70      602.41     20.86 o 
   5   6  12      459.77      444.89     19.58 o 
   6   6  12      437.96      527.60     39.53 o 
   7   6  12      240.45      242.83     27.30 o 
  -6   7  12      571.58      547.14     37.21 o 
  -5   7  12      535.23      542.51     28.21 o 
  -4   7  12      502.55      521.51     22.19 o 
  -3   7  12      871.74      863.56     28.40 o 
  -2   7  12      976.97      949.25     22.77 o 
  -1   7  12     1153.76     1206.74     41.18 o 
   0   7  12     1484.93     1507.26     96.30 o 
   1   7  12      695.66      648.98     50.73 o 
   2   7  12     1717.70     1708.31     46.42 o 
   3   7  12     1672.27     1601.34     46.85 o 
   4   7  12      125.43      152.48     13.38 o 
   5   7  12      100.29       98.28     12.16 o 
   6   7  12      377.89      400.76     20.49 o 
   7   7  12      154.88      162.41     24.65 o 
  -5   8  12       24.59       38.25     14.80 o 
  -4   8  12       62.32       43.67     15.93 o 
  -3   8  12       60.89       50.53     11.65 o 
  -2   8  12      215.72      208.47     17.63 o 
  -1   8  12      161.34      145.96     14.90 o 
   0   8  12        0.42       16.40      6.74 o 
   1   8  12       38.44       42.68      6.49 o 
   2   8  12       56.20       68.60      8.57 o 
   3   8  12       30.45       34.57      8.24 o 
   4   8  12      293.80      293.70     16.92 o 
   5   8  12      132.73      113.97     14.60 o 
   6   8  12       45.31       44.42     13.25 o 
   7   8  12      238.15      219.29     26.90 o 
  -5   9  12      172.38      220.72     19.72 o 
  -4   9  12      303.47      305.19     18.28 o 
  -3   9  12      173.47      157.81     13.87 o 
  -2   9  12      331.17      383.51     17.48 o 
  -1   9  12     1013.57     1024.60     25.50 o 
   0   9  12     1423.50     1477.43     42.52 o 
   1   9  12      840.92      783.93     23.69 o 
   2   9  12      956.02      907.51     28.93 o 
   3   9  12      517.31      540.56     20.78 o 
   4   9  12      545.07      580.47     25.61 o 
   5   9  12      819.57      833.60     26.71 o 
   6   9  12      200.11      222.87     30.44 o 
   7   9  12      141.19      154.34     24.73 o 
  -5  10  12      347.88      342.40     26.92 o 
  -4  10  12      669.09      635.16     26.39 o 
  -3  10  12      397.25      387.48     18.80 o 
  -2  10  12      681.80      683.38     23.84 o 
  -1  10  12      883.22      863.78     23.58 o 
   0  10  12      849.86      825.33     24.37 o 
   1  10  12      782.62      804.43     25.86 o 
   2  10  12      701.14      693.61     26.29 o 
   3  10  12     1130.05     1138.19     40.00 o 
   4  10  12      638.62      674.81     37.51 o 
   5  10  12      181.47      188.83     19.05 o 
   6  10  12       59.48       55.68     23.54 o 
   7  10  12       75.56       47.36     19.18 o 
  -4  11  12       84.45       76.73     17.77 o 
  -3  11  12       53.42       66.33     19.80 o 
  -2  11  12        4.43       15.43     10.95 o 
  -1  11  12      276.46      292.15     16.48 o 
   0  11  12       27.06       68.50     10.85 o 
   1  11  12      195.69      206.69     16.22 o 
   2  11  12       34.99       38.69     10.95 o 
   3  11  12      216.86      224.17     16.71 o 
   4  11  12       95.80      108.10     13.32 o 
   5  11  12       12.21       18.09     11.16 o 
  -4  12  12      180.98      171.46     22.18 o 
  -3  12  12      276.24      259.80     23.80 o 
  -2  12  12      300.31      314.45     24.10 o 
  -1  12  12      304.98      322.52     19.90 o 
   0  12  12     1043.25     1009.58     50.93 o 
   1  12  12     1593.46     1532.09     41.84 o 
   2  12  12      837.71      844.56     43.45 o 
   3  12  12      355.75      393.28     30.21 o 
   4  12  12      394.26      405.65     27.77 o 
   5  12  12      325.09      357.63     43.51 o 
  -3  13  12      194.45      188.05     22.19 o 
  -2  13  12      337.58      296.43     24.30 o 
  -1  13  12      226.39      215.25     24.49 o 
   0  13  12      622.71      693.53     39.07 o 
   1  13  12      517.40      569.13     28.37 o 
   2  13  12      291.98      276.54     23.21 o 
   3  13  12      481.36      497.81     26.56 o 
   4  13  12      140.73      134.33     17.55 o 
   5  13  12      110.21       67.53     30.20 o 
  -2  14  12        9.28       10.28     14.36 o 
  -1  14  12        1.97       15.35     19.07 o 
   0  14  12        2.90       28.04     18.88 o 
   1  14  12        0.08        8.51     16.61 o 
   2  14  12       58.04       66.35     20.08 o 
   3  14  12       36.13       38.15     13.90 o 
   4  14  12        5.63        0.00     15.09 o 
   5  14  12        2.59        0.00     26.62 o 
  -1  15  12      338.20      298.92     33.63 o 
   0  15  12      473.81      488.77     37.86 o 
   1  15  12      343.09      427.39     34.96 o 
   2  15  12      353.34      335.30     31.16 o 
   3  15  12      373.46      351.09     32.15 o 
   4  15  12      342.58      347.41     48.21 o 
   1  16  12      204.00      174.45     27.96 o 
   2  16  12      107.38       90.82     23.58 o 
   3  16  12      126.15      139.45     25.23 o 
  -1  -9  13      305.03      327.00     33.56 o 
   0  -9  13      309.26      341.87     27.03 o 
  -3  -8  13      249.90      226.67     31.20 o 
  -2  -8  13      302.35      271.90     25.04 o 
  -1  -8  13      127.59      120.68     20.69 o 
   0  -8  13       70.99       83.29     14.64 o 
   1  -8  13       68.29       59.44     14.25 o 
   2  -8  13      103.50      108.30     14.96 o 
  -4  -7  13        6.24        8.78     20.78 o 
  -3  -7  13       72.45       61.49     31.01 o 
  -2  -7  13       35.04       44.45     15.97 o 
  -1  -7  13       27.34       22.14     14.40 o 
   0  -7  13       13.38        0.00      9.04 o 
   1  -7  13       60.99       71.60     16.05 o 
   2  -7  13      197.66      204.12     16.97 o 
   3  -7  13      183.48      190.46     17.54 o 
  -5  -6  13      296.45      317.45     37.00 o 
  -4  -6  13      495.22      534.73     48.05 o 
  -3  -6  13      255.20      290.30     31.92 o 
  -2  -6  13      267.79      269.21     23.46 o 
  -1  -6  13      154.49      171.15     21.28 o 
   0  -6  13      485.36      497.05     23.27 o 
   1  -6  13      694.72      697.08     24.55 o 
   2  -6  13      358.26      375.13     25.16 o 
   3  -6  13      364.59      426.45     21.28 o 
   4  -6  13      631.39      647.73     28.62 o 
  -5  -5  13      162.81      162.96     42.37 o 
  -4  -5  13      123.58      124.76     25.56 o 
  -3  -5  13      157.65      157.03     25.77 o 
  -2  -5  13      161.52      154.16     26.46 o 
  -1  -5  13       32.98       45.17     12.24 o 
   0  -5  13      197.87      187.37     14.06 o 
   1  -5  13      407.16      389.05     20.58 o 
   2  -5  13      136.98      127.71     12.44 o 
   3  -5  13       52.84       30.66     12.69 o 
   4  -5  13       16.20        5.93     11.17 o 
  -5  -4  13       70.03       53.61     23.75 o 
  -4  -4  13      221.86      241.91     41.07 o 
  -3  -4  13        4.04        1.64     16.74 o 
  -2  -4  13       79.98      102.52     26.70 o 
  -1  -4  13      108.33      103.96     12.13 o 
   0  -4  13      186.90      201.70     14.26 o 
   1  -4  13      306.63      308.62     24.92 o 
   2  -4  13      342.17      326.73     18.95 o 
   3  -4  13      347.26      356.26     22.20 o 
   4  -4  13      462.30      475.55     28.28 o 
   5  -4  13      233.95      255.81     24.27 o 
  -6  -3  13      279.66      348.58     40.91 o 
  -5  -3  13      408.33      372.18     35.71 o 
  -4  -3  13      503.58      484.44     44.97 o 
  -3  -3  13      684.49      693.06     38.11 o 
  -2  -3  13     1535.32     1602.27     51.76 o 
  -1  -3  13     1021.49      999.43     31.41 o 
   0  -3  13      925.59      930.76     32.33 o 
   1  -3  13      880.78      930.85     41.31 o 
   2  -3  13      686.83      702.50     22.47 o 
   3  -3  13      972.47      954.73     33.80 o 
   4  -3  13      825.85      941.01     35.84 o 
   5  -3  13      295.12      308.93     29.46 o 
  -6  -2  13      192.85      187.08     31.14 o 
  -5  -2  13      164.58      195.38     37.50 o 
  -4  -2  13       27.57       15.41     16.46 o 
  -3  -2  13       75.25       72.61     19.81 o 
  -2  -2  13      329.60      400.87     24.90 o 
  -1  -2  13      841.76      841.17     24.21 o 
   0  -2  13      416.68      410.46     17.31 o 
   1  -2  13       93.42       89.58     12.28 o 
   2  -2  13       17.78       31.93     10.16 o 
   3  -2  13       78.33       71.22     11.38 o 
   4  -2  13        1.07        5.97     11.91 o 
   5  -2  13        8.25       10.30     13.11 o 
   6  -2  13        7.63        7.75     14.40 o 
  -6  -1  13        5.41       16.44     21.95 o 
  -5  -1  13       52.86       86.94     25.89 o 
  -4  -1  13      125.76      156.02     24.45 o 
  -3  -1  13      844.09      867.28     83.20 o 
  -2  -1  13     1707.04     1720.22     67.44 o 
  -1  -1  13      272.23      297.73     15.18 o 
   0  -1  13      190.01      210.78     13.62 o 
   1  -1  13      327.50      325.87     17.25 o 
   2  -1  13      200.24      189.25     15.32 o 
   3  -1  13      284.18      290.31     22.75 o 
   4  -1  13      575.73      608.99     30.87 o 
   5  -1  13      270.57      275.53     23.19 o 
   6  -1  13      191.01      200.15     22.50 o 
  -6   0  13      352.02      346.71     25.36 o 
  -5   0  13      923.18      933.31     41.02 o 
  -4   0  13      540.22      522.58     41.23 o 
  -3   0  13     1186.68     1248.81     45.86 o 
  -2   0  13     1834.98     1854.19    114.63 o 
  -1   0  13      663.47      685.66     25.83 o 
   0   0  13     1527.33     1545.16     43.05 o 
   1   0  13     1904.96     1987.20     76.86 o 
   2   0  13      441.46      450.95     21.55 o 
   3   0  13      767.07      787.41     32.58 o 
   4   0  13      406.50      413.85     29.44 o 
   5   0  13      353.33      377.00     24.58 o 
   6   0  13      428.82      393.19     47.56 o 
  -6   1  13      152.94      132.56     17.45 o 
  -5   1  13      177.48      167.08     16.80 o 
  -4   1  13      329.21      286.92     30.29 o 
  -3   1  13      301.82      327.53     14.87 o 
  -2   1  13      172.57      175.98     17.97 o 
  -1   1  13       16.39        9.27      7.04 o 
   0   1  13        4.32        0.00      6.53 o 
   1   1  13      243.86      289.81     14.92 o 
   2   1  13      403.80      427.02     19.49 o 
   3   1  13      268.45      264.87     17.22 o 
   4   1  13       13.76       19.86     10.96 o 
   5   1  13       14.96       12.49      7.48 o 
   6   1  13        2.13        7.38      9.73 o 
   7   1  13        8.62       11.05     11.49 o 
  -6   2  13       79.35       94.72     17.17 o 
  -5   2  13      322.54      356.88     22.26 o 
  -4   2  13       69.97       91.47     13.85 o 
  -3   2  13      206.22      153.10     28.75 o 
  -2   2  13      131.93      150.18     10.78 o 
  -1   2  13      110.77      121.55      8.47 o 
   0   2  13     1078.88     1059.50     33.62 o 
   1   2  13     1182.04     1151.52     49.97 o 
   2   2  13      852.13      872.02     20.50 o 
   3   2  13     1220.64     1226.79     42.74 o 
   4   2  13      267.79      272.67     14.99 o 
   5   2  13      252.57      234.46     18.07 o 
   6   2  13      525.39      501.01     21.65 o 
   7   2  13      356.60      366.25     27.02 o 
  -6   3  13      435.36      465.06     26.52 o 
  -5   3  13      626.24      576.83     31.71 o 
  -4   3  13      547.93      496.45     23.61 o 
  -3   3  13     1054.52     1111.73     52.99 o 
  -2   3  13     1235.28     1247.90     64.86 o 
  -1   3  13      991.33      939.01     45.90 o 
   0   3  13     1351.50     1314.37     53.58 o 
   1   3  13     1316.27     1406.27     56.13 o 
   2   3  13     1833.34     1833.39     81.88 o 
   3   3  13     1613.45     1655.36     65.54 o 
   4   3  13      253.39      243.37     15.14 o 
   5   3  13      366.60      330.25     18.74 o 
   6   3  13      231.44      212.22     14.98 o 
   7   3  13       55.15       60.79     13.77 o 
  -6   4  13      155.57      140.72     19.23 o 
  -5   4  13      246.18      194.69     24.86 o 
  -4   4  13      162.44      148.66     14.08 o 
  -3   4  13        6.32       16.78      7.99 o 
  -2   4  13      120.98      133.91     11.37 o 
  -1   4  13      652.69      621.61     38.50 o 
   0   4  13      237.68      261.99     11.82 o 
   1   4  13        0.32        8.60      5.93 o 
   2   4  13        4.00       10.50      6.39 o 
   3   4  13       18.27       25.06      8.09 o 
   4   4  13       75.15       63.15     10.59 o 
   5   4  13       17.39       17.36      9.33 o 
   6   4  13       10.21        9.25      8.29 o 
   7   4  13        3.24        1.16     11.96 o 
  -6   5  13      125.60       93.25     17.96 o 
  -5   5  13      137.63      133.08     18.17 o 
  -4   5  13       93.26       93.45     13.16 o 
  -3   5  13      397.09      395.79     16.90 o 
  -2   5  13      935.54      930.38     25.27 o 
  -1   5  13     1220.02     1254.76     24.47 o 
   0   5  13      357.51      369.43     13.83 o 
   1   5  13      633.89      656.79     23.69 o 
   2   5  13     1883.95     1878.89     53.74 o 
   3   5  13     1034.07     1073.24     32.45 o 
   4   5  13      350.53      342.98     17.32 o 
   5   5  13      300.26      301.32     23.64 o 
   6   5  13       95.05      106.99     12.37 o 
   7   5  13      109.97      118.38     17.90 o 
  -6   6  13      250.62      224.61     27.92 o 
  -5   6  13      402.45      383.10     26.89 o 
  -4   6  13      421.80      432.37     18.78 o 
  -3   6  13      610.51      642.72     29.46 o 
  -2   6  13      779.22      797.16     33.13 o 
  -1   6  13      757.03      760.52     25.20 o 
   0   6  13     2779.82     2847.62     84.31 o 
   1   6  13     3754.94     3896.96    105.19 o 
   2   6  13      601.97      625.49     17.09 o 
   3   6  13       27.32       30.61      9.02 o 
   4   6  13      193.96      203.12     14.90 o 
   5   6  13      807.69      836.26     26.09 o 
   6   6  13      429.34      437.41     30.27 o 
   7   6  13      101.85       92.82     20.78 o 
  -5   7  13       14.80       11.66     13.12 o 
  -4   7  13       17.49       14.74     10.72 o 
  -3   7  13       41.43       41.91      9.52 o 
  -2   7  13       95.05      113.77     14.09 o 
  -1   7  13       82.06       85.15     10.74 o 
   0   7  13        0.02       16.39      6.80 o 
   1   7  13       85.65      100.82      9.74 o 
   2   7  13      129.07      131.54     10.23 o 
   3   7  13      451.66      451.38     17.02 o 
   4   7  13       11.48        6.82      8.44 o 
   5   7  13      138.30      125.51     13.83 o 
   6   7  13       72.73       87.27     13.76 o 
   7   7  13       10.02       18.75     17.65 o 
  -5   8  13      303.98      300.30     25.30 o 
  -4   8  13      202.90      194.06     17.70 o 
  -3   8  13       76.84       82.14     13.45 o 
  -2   8  13      511.04      503.85     31.35 o 
  -1   8  13     1061.43     1066.88     33.55 o 
   0   8  13      871.81     1015.19     44.12 o 
   1   8  13      456.05      453.84     14.92 o 
   2   8  13      272.88      267.66     19.31 o 
   3   8  13      720.66      738.78     20.81 o 
   4   8  13      658.71      653.63     23.81 o 
   5   8  13      166.77      168.14     15.32 o 
   6   8  13      288.35      313.39     26.31 o 
   7   8  13      288.77      308.59     31.27 o 
  -5   9  13      208.66      174.62     21.85 o 
  -4   9  13      456.87      434.23     27.07 o 
  -3   9  13      748.56      707.35     36.37 o 
  -2   9  13      437.65      419.09     21.02 o 
  -1   9  13      378.37      416.09     17.82 o 
   0   9  13      751.80      737.08     26.39 o 
   1   9  13      814.63      765.18     28.58 o 
   2   9  13      439.34      452.61     25.07 o 
   3   9  13      519.59      577.34     21.93 o 
   4   9  13      538.65      566.73     29.64 o 
   5   9  13      113.26       96.28     13.18 o 
   6   9  13       12.49        5.66     11.95 o 
   7   9  13        0.72       12.94     17.93 o 
  -4  10  13        4.87       17.62     12.50 o 
  -3  10  13        1.41       14.48     11.24 o 
  -2  10  13       19.47       28.05      9.84 o 
  -1  10  13      373.00      304.11     19.79 o 
   0  10  13        6.18       34.10      9.55 o 
   1  10  13      243.02      237.53     16.77 o 
   2  10  13       46.64       63.07     15.35 o 
   3  10  13      122.96      107.43     13.11 o 
   4  10  13       66.72       89.55     13.07 o 
   5  10  13        8.71       26.69     11.98 o 
   6  10  13       13.83       20.62     20.78 o 
  -4  11  13      269.92      299.76     26.34 o 
  -3  11  13      283.43      280.19     20.82 o 
  -2  11  13      498.09      505.25     23.50 o 
  -1  11  13      234.31      235.79     16.04 o 
   0  11  13       58.93       49.68     10.58 o 
   1  11  13      372.98      373.60     19.95 o 
   2  11  13      751.14      770.63     30.70 o 
   3  11  13      767.25      775.87     26.95 o 
   4  11  13      425.36      470.15     21.93 o 
   5  11  13      225.70      194.43     20.14 o 
   6  11  13      177.53      150.98     32.31 o 
  -3  12  13      276.92      266.89     25.02 o 
  -2  12  13      259.12      267.48     23.91 o 
  -1  12  13      148.07      132.85     18.54 o 
   0  12  13      104.18       74.77     16.13 o 
   1  12  13      381.73      387.03     47.14 o 
   2  12  13      111.81       97.59     16.42 o 
   3  12  13       35.51       37.90     13.47 o 
   4  12  13      102.29       93.78     20.42 o 
   5  12  13       69.25       60.23     23.21 o 
  -2  13  13        6.18       10.29     14.85 o 
  -1  13  13       30.41       46.51     15.81 o 
   0  13  13      186.28      162.15     25.01 o 
   1  13  13       13.01       21.68     17.47 o 
   2  13  13        3.16        0.04     14.78 o 
   3  13  13       64.46       76.97     15.91 o 
   4  13  13       59.05       68.74     15.51 o 
  -2  14  13      270.49      243.89     24.74 o 
  -1  14  13      293.84      269.74     51.54 o 
   0  14  13      663.69      672.26     40.99 o 
   1  14  13      560.99      578.63     38.00 o 
   2  14  13       77.03       76.98     21.52 o 
   3  14  13      109.98      119.83     23.67 o 
   4  14  13      211.11      231.89     28.28 o 
   5  14  13      228.27      234.58     42.53 o 
   0  15  13      169.43      172.29     28.08 o 
   1  15  13      134.55      131.10     25.30 o 
   2  15  13       16.43       12.89     18.44 o 
   3  15  13       70.39       66.14     21.70 o 
   4  15  13       72.34       48.54     32.47 o 
  -1  -8  14       75.19       57.42     22.26 o 
   0  -8  14       68.21       72.42     17.97 o 
  -3  -7  14      276.62      265.72     33.20 o 
  -2  -7  14      337.79      370.46     28.76 o 
  -1  -7  14      358.28      327.64     33.40 o 
   0  -7  14      322.08      332.49     27.39 o 
   1  -7  14      332.54      388.82     34.38 o 
   2  -7  14      350.96      406.41     43.37 o 
  -4  -6  14      239.19      276.59     34.38 o 
  -3  -6  14       55.99       42.66     22.31 o 
  -2  -6  14       59.71       61.94     17.22 o 
  -1  -6  14      105.97       83.70     21.80 o 
   0  -6  14      249.62      245.28     19.04 o 
   1  -6  14      149.98      150.21     17.29 o 
   2  -6  14       21.57       19.62     12.93 o 
   3  -6  14        1.84        0.00     12.22 o 
  -4  -5  14       10.66        0.00     20.49 o 
  -3  -5  14        5.94        0.00     17.83 o 
  -2  -5  14       46.43       43.53     15.87 o 
  -1  -5  14       96.27      110.63     18.41 o 
   0  -5  14      168.50      175.98     14.93 o 
   1  -5  14      363.13      357.85     19.91 o 
   2  -5  14      237.95      230.69     28.56 o 
   3  -5  14      177.67      209.29     19.71 o 
   4  -5  14      197.15      203.65     23.19 o 
  -5  -4  14      253.62      210.35     32.48 o 
  -4  -4  14      286.96      282.95     33.00 o 
  -3  -4  14      216.80      254.82     58.36 o 
  -2  -4  14      392.72      355.44     25.00 o 
  -1  -4  14      323.46      340.93     21.60 o 
   0  -4  14      613.92      689.20     25.35 o 
   1  -4  14     1176.50     1192.33     54.75 o 
   2  -4  14      856.76      920.33     47.40 o 
   3  -4  14      347.33      366.55     29.99 o 
   4  -4  14      343.76      372.39     27.29 o 
  -5  -3  14      111.68      120.64     27.03 o 
  -4  -3  14       53.90       30.20     20.66 o 
  -3  -3  14      234.00      253.74     29.21 o 
  -2  -3  14      171.29      160.80     24.68 o 
  -1  -3  14       41.77       32.04      9.61 o 
   0  -3  14       33.10       42.78     11.45 o 
   1  -3  14        4.85       20.25     10.70 o 
   2  -3  14        9.95       11.70      9.13 o 
   3  -3  14       19.63        7.46     11.57 o 
   4  -3  14        0.33        0.00     12.41 o 
   5  -3  14        8.44        0.00     13.83 o 
  -5  -2  14       58.31       64.26     24.02 o 
  -4  -2  14      224.11      192.22     34.66 o 
  -3  -2  14       42.28       71.16     20.88 o 
  -2  -2  14      171.63      187.71     36.53 o 
  -1  -2  14      317.89      355.78     17.56 o 
   0  -2  14      489.76      515.38     21.31 o 
   1  -2  14      711.66      708.83     34.32 o 
   2  -2  14      570.62      590.82     28.87 o 
   3  -2  14      430.69      409.53     19.67 o 
   4  -2  14      444.12      500.04     28.43 o 
   5  -2  14      132.80      129.47     19.86 o 
  -5  -1  14      330.73      426.77     57.79 o 
  -4  -1  14      286.70      310.03     31.61 o 
  -3  -1  14      308.61      312.69     31.41 o 
  -2  -1  14      537.36      612.58     34.72 o 
  -1  -1  14      900.53      933.71     24.80 o 
   0  -1  14      792.00      796.59     30.89 o 
   1  -1  14      393.72      419.12     20.34 o 
   2  -1  14      242.97      282.37     31.23 o 
   3  -1  14      505.92      535.53     32.09 o 
   4  -1  14      500.03      572.86     35.23 o 
   5  -1  14      262.11      284.00     24.36 o 
   6  -1  14      221.17      179.11     22.55 o 
  -5   0  14      113.62      112.96     25.23 o 
  -4   0  14        7.72        0.00     16.48 o 
  -3   0  14       11.40        5.33     15.35 o 
  -2   0  14        0.48       26.82     11.13 o 
  -1   0  14      239.11      253.68     15.50 o 
   0   0  14      211.51      187.05     20.25 o 
   1   0  14       16.09       19.90      9.25 o 
   2   0  14       28.21       31.23     10.41 o 
   3   0  14       16.04        6.08      9.99 o 
   4   0  14       16.19       20.60     12.37 o 
   5   0  14        1.10        0.00     11.74 o 
   6   0  14        0.27        0.00     13.96 o 
  -6   1  14      147.50      138.97     18.44 o 
  -5   1  14      190.78      218.32     18.48 o 
  -4   1  14       99.73       88.30     12.43 o 
  -3   1  14      151.83      157.36     34.98 o 
  -2   1  14      931.03     1001.47     52.40 o 
  -1   1  14      119.52      136.08     12.58 o 
   0   1  14        8.97       15.72      8.33 o 
   1   1  14      746.85      748.08     24.89 o 
   2   1  14      473.26      517.82     28.20 o 
   3   1  14      265.42      300.12     18.66 o 
   4   1  14      609.95      632.01     48.18 o 
   5   1  14      670.20      620.27     57.66 o 
   6   1  14      464.54      479.37     29.47 o 
  -6   2  14      415.66      381.95     25.21 o 
  -5   2  14      696.36      653.39     27.82 o 
  -4   2  14      518.14      448.06     22.09 o 
  -3   2  14      508.48      487.13     18.60 o 
  -2   2  14      937.80      911.80     40.33 o 
  -1   2  14      599.88      579.43     29.94 o 
   0   2  14      111.05      110.03     11.49 o 
   1   2  14      591.98      620.48     35.65 o 
   2   2  14      958.44      970.28     57.10 o 
   3   2  14     1149.52     1143.17     67.81 o 
   4   2  14      102.04       95.71     10.74 o 
   5   2  14        2.45        1.55      9.57 o 
   6   2  14      141.50      151.54     15.16 o 
  -6   3  14       12.98       24.54     14.44 o 
  -5   3  14       13.43       31.34     13.52 o 
  -4   3  14      100.41       93.13     14.83 o 
  -3   3  14      570.39      614.33     39.28 o 
  -2   3  14       29.93       16.61      7.85 o 
  -1   3  14        6.61        0.00      5.94 o 
   0   3  14        2.49        3.63      5.86 o 
   1   3  14       20.03       24.82      6.77 o 
   2   3  14        3.77       11.44      7.16 o 
   3   3  14      116.87      119.52     10.93 o 
   4   3  14      256.88      250.04     15.48 o 
   5   3  14       81.01       84.06     12.22 o 
   6   3  14       51.12       43.68     12.43 o 
  -5   4  14      281.35      254.17     53.94 o 
  -4   4  14      505.24      428.55     24.09 o 
  -3   4  14      711.35      742.74     21.58 o 
  -2   4  14      280.96      309.28     15.34 o 
  -1   4  14        3.94       11.14      6.87 o 
   0   4  14      799.93      751.96     24.20 o 
   1   4  14     2973.74     2900.17    108.03 o 
   2   4  14      870.15      795.44     29.43 o 
   3   4  14      539.50      566.17     25.84 o 
   4   4  14      343.59      339.67     17.62 o 
   5   4  14      336.50      357.99     21.72 o 
   6   4  14      407.29      417.93     24.95 o 
   7   4  14      237.67      253.61     22.97 o 
  -5   5  14      293.50      309.94     23.12 o 
  -4   5  14      428.30      402.65     27.85 o 
  -3   5  14      361.90      359.36     18.96 o 
  -2   5  14      760.38      764.95     35.49 o 
  -1   5  14     2116.13     2159.27     79.05 o 
   0   5  14      902.13      875.45     42.05 o 
   1   5  14       46.60       35.23      8.26 o 
   2   5  14       15.43       22.23      7.77 o 
   3   5  14      537.89      569.76     18.96 o 
   4   5  14      212.91      173.88     14.43 o 
   5   5  14      277.77      261.85     29.73 o 
   6   5  14      314.21      335.35     27.32 o 
   7   5  14       60.20       62.82     15.95 o 
  -5   6  14        0.58        0.00     11.98 o 
  -4   6  14       91.15       61.80     12.73 o 
  -3   6  14       10.60       24.17      9.26 o 
  -2   6  14      185.96      181.44     13.57 o 
  -1   6  14       17.99       39.92      8.46 o 
   0   6  14        5.64       16.09      7.14 o 
   1   6  14        7.52        9.41      6.87 o 
   2   6  14       81.03       79.04      9.26 o 
   3   6  14      576.16      576.71     23.92 o 
   4   6  14       65.82       75.17     11.56 o 
   5   6  14        0.46        5.23      9.35 o 
   6   6  14       27.53       45.85     14.65 o 
   7   6  14       68.95       75.70     20.69 o 
  -5   7  14      113.11      107.88     22.27 o 
  -4   7  14      141.53      154.14     16.73 o 
  -3   7  14      508.94      566.11     23.25 o 
  -2   7  14      955.59      984.54     41.19 o 
  -1   7  14     1082.40     1025.90     41.72 o 
   0   7  14     1288.11     1288.67     37.07 o 
   1   7  14      793.59      843.39     27.03 o 
   2   7  14      276.91      295.24     13.66 o 
   3   7  14       73.80       81.19     11.56 o 
   4   7  14      317.46      330.72     18.12 o 
   5   7  14      919.39      933.03     57.83 o 
   6   7  14      550.43      593.13     29.04 o 
   7   7  14      238.28      233.36     28.47 o 
  -5   8  14      353.99      325.18     26.01 o 
  -4   8  14      278.02      242.79     19.52 o 
  -3   8  14      156.49      145.22     16.06 o 
  -2   8  14      842.84      823.70     45.50 o 
  -1   8  14     1073.09     1074.10     59.14 o 
   0   8  14      494.77      538.00     31.45 o 
   1   8  14      490.88      395.77     42.73 o 
   2   8  14      603.54      593.32     23.39 o 
   3   8  14       98.05       87.60     11.05 o 
   4   8  14       19.28       24.25     10.02 o 
   5   8  14       61.17       66.20     13.65 o 
   6   8  14       86.30       83.30     16.95 o 
  -4   9  14        1.65        0.00     13.80 o 
  -3   9  14       22.35       18.16     11.18 o 
  -2   9  14       14.64       13.95     10.40 o 
  -1   9  14       35.58       35.45     11.37 o 
   0   9  14       71.92      116.49     14.07 o 
   1   9  14       11.17       23.80      9.58 o 
   2   9  14        1.80        1.92      8.44 o 
   3   9  14       36.36       36.55     11.29 o 
   4   9  14      155.40      170.29     15.51 o 
   5   9  14      211.25      203.76     22.21 o 
   6   9  14      189.40      189.07     24.93 o 
  -4  10  14      441.73      431.40     28.59 o 
  -3  10  14      600.72      632.41     31.15 o 
  -2  10  14      348.99      338.75     29.11 o 
  -1  10  14      393.68      371.99     20.81 o 
   0  10  14      539.53      535.54     26.60 o 
   1  10  14      690.77      698.92     24.81 o 
   2  10  14      735.60      677.23     34.82 o 
   3  10  14      509.33      505.69     21.99 o 
   4  10  14      475.16      456.51     24.88 o 
   5  10  14      135.92      131.95     24.96 o 
   6  10  14       65.27       88.48     28.08 o 
  -3  11  14      348.81      326.40     22.35 o 
  -2  11  14      257.09      253.14     20.36 o 
  -1  11  14      422.32      422.58     21.64 o 
   0  11  14      720.37      656.67     22.43 o 
   1  11  14      242.61      256.78     19.34 o 
   2  11  14       46.07       43.83     11.52 o 
   3  11  14       37.53       18.21     10.57 o 
   4  11  14      107.88      101.42     14.03 o 
   5  11  14       65.70       48.99     17.20 o 
   6  11  14        2.90        0.00     18.02 o 
  -3  12  14       18.60       34.98     17.21 o 
  -2  12  14       15.82       29.01     15.66 o 
  -1  12  14       36.00       56.88     13.69 o 
   0  12  14        5.98        9.72     13.21 o 
   1  12  14       50.87       45.75     14.61 o 
   2  12  14       73.75       87.51     19.09 o 
   3  12  14      105.01      102.62     16.76 o 
   4  12  14       80.71       96.51     16.77 o 
   5  12  14       12.70       34.36     17.20 o 
  -2  13  14      249.33      264.23     25.33 o 
  -1  13  14      559.02      533.36     35.65 o 
   0  13  14      279.40      212.73     27.82 o 
   1  13  14      360.89      312.67     30.71 o 
   2  13  14      440.09      495.07     37.26 o 
   3  13  14      176.14      186.76     25.98 o 
   4  13  14      254.42      243.67     28.70 o 
  -1  14  14      103.94       72.95     32.63 o 
   0  14  14       13.95       19.96     19.26 o 
   1  14  14       60.55       87.59     22.18 o 
   2  14  14      325.65      241.02     29.16 o 
   3  14  14      179.85      174.36     26.35 o 
   4  14  14       43.26       55.49     21.17 o 
   1  15  14      164.19      179.41     28.73 o 
   2  15  14       12.75        5.34     18.79 o 
   3  15  14        9.46        1.77     19.34 o 
  -2  -6  15       78.38       70.19     18.52 o 
  -1  -6  15      104.34      102.54     24.50 o 
   0  -6  15       99.12      111.75     20.24 o 
   1  -6  15      206.81      204.29     19.82 o 
   2  -6  15      218.29      220.08     22.71 o 
  -3  -5  15      238.93      246.41     32.56 o 
  -2  -5  15      290.78      282.47     32.37 o 
  -1  -5  15      411.75      420.57     52.60 o 
   0  -5  15      431.08      463.07     27.41 o 
   1  -5  15      344.74      398.98     27.35 o 
   2  -5  15      299.65      308.37     28.94 o 
   3  -5  15      264.68      295.78     28.99 o 
  -4  -4  15      116.69       75.76     25.77 o 
  -3  -4  15       68.19       69.98     23.63 o 
  -2  -4  15       25.42       17.93     14.77 o 
  -1  -4  15        1.14        0.00     11.12 o 
   0  -4  15       32.78       37.41     10.85 o 
   1  -4  15        0.36        0.00     12.82 o 
   2  -4  15       11.91       10.46     14.47 o 
   3  -4  15       11.14       15.02     12.86 o 
  -4  -3  15       91.57       41.21     23.56 o 
  -3  -3  15       53.22       40.07     21.92 o 
  -2  -3  15      159.04      162.95     20.94 o 
  -1  -3  15      384.83      381.93     22.00 o 
   0  -3  15      455.79      443.87     22.78 o 
   1  -3  15      746.90      741.17     46.07 o 
   2  -3  15      650.36      707.92     51.23 o 
   3  -3  15      204.86      223.20     20.17 o 
   4  -3  15      225.32      200.03     22.93 o 
  -5  -2  15      401.19      390.05     38.82 o 
  -4  -2  15      363.65      367.43     35.63 o 
  -3  -2  15      530.75      548.79     37.21 o 
  -2  -2  15      707.65      777.02     38.75 o 
  -1  -2  15      266.15      250.35     20.21 o 
   0  -2  15      427.01      444.98     25.68 o 
   1  -2  15      441.58      444.86     22.67 o 
   2  -2  15      313.00      338.01     21.37 o 
   3  -2  15      234.94      257.52     24.33 o 
   4  -2  15      241.60      218.05     22.90 o 
   5  -2  15      119.61      117.06     20.42 o 
  -5  -1  15       64.40       47.52     31.09 o 
  -4  -1  15        1.81        9.63     18.05 o 
  -3  -1  15       12.34        0.00     17.51 o 
  -2  -1  15       78.15       82.94     16.58 o 
  -1  -1  15      141.30      141.03     13.79 o 
   0  -1  15       24.27       18.40      9.50 o 
   1  -1  15      238.79      215.60     17.56 o 
   2  -1  15       80.21       64.41     13.52 o 
   3  -1  15       47.48       25.18     14.90 o 
   4  -1  15        0.27        0.00     12.65 o 
   5  -1  15       15.34       16.38     14.28 o 
  -5   0  15      160.24      197.82     31.82 o 
  -4   0  15      175.99      210.77     28.69 o 
  -3   0  15      253.17      233.84     28.41 o 
  -2   0  15      738.89      828.61     32.56 o 
  -1   0  15      853.19      844.29     43.85 o 
   0   0  15      316.72      367.22     17.82 o 
   1   0  15      102.69       99.79     13.63 o 
   2   0  15      307.92      290.52     19.71 o 
   3   0  15      579.11      543.54     31.66 o 
   4   0  15      542.42      578.64     36.94 o 
   5   0  15      186.53      172.75     21.05 o 
  -5   1  15      191.94      182.81     15.53 o 
  -4   1  15      152.02      147.90     32.39 o 
  -3   1  15      454.79      448.91     33.15 o 
  -2   1  15      397.99      471.72     22.28 o 
  -1   1  15     1053.47     1082.55     51.03 o 
   0   1  15     1640.85     1678.90     70.05 o 
   1   1  15      728.19      724.83     41.36 o 
   2   1  15      275.80      270.34     18.52 o 
   3   1  15      152.18      160.39     16.36 o 
   4   1  15      100.10      108.77     22.19 o 
   5   1  15      144.88      128.66     19.76 o 
   6   1  15      152.95      154.03     21.70 o 
  -5   2  15       59.20       35.12     13.48 o 
  -4   2  15        8.34        0.00     10.34 o 
  -3   2  15        2.70        0.00      8.03 o 
  -2   2  15        2.76        3.83     10.62 o 
  -1   2  15      107.33       78.86     12.02 o 
   0   2  15      102.86       80.02     11.45 o 
   1   2  15       21.55        5.54      9.65 o 
   2   2  15        3.47       20.69     10.86 o 
   3   2  15       14.82       32.08     11.46 o 
   4   2  15      195.24      193.76     25.67 o 
   5   2  15       75.50       68.83     21.63 o 
   6   2  15       34.44       33.53     11.25 o 
  -5   3  15      374.75      383.89     24.76 o 
  -4   3  15      145.54      130.51     24.41 o 
  -3   3  15        7.15        9.19     10.12 o 
  -2   3  15      294.78      319.17     16.28 o 
  -1   3  15     1464.07     1454.16     64.38 o 
   0   3  15      443.11      406.40     24.35 o 
   1   3  15      479.03      479.50     15.60 o 
   2   3  15      982.78      951.58     29.41 o 
   3   3  15      653.00      641.01     31.81 o 
   4   3  15      318.05      321.07     19.47 o 
   5   3  15      143.39      148.86     16.20 o 
   6   3  15      206.06      224.68     17.82 o 
  -5   4  15      221.78      206.64     21.14 o 
  -4   4  15      341.27      330.63     22.58 o 
  -3   4  15      950.49     1015.14     59.37 o 
  -2   4  15      470.86      471.69     32.28 o 
  -1   4  15       70.58       56.98      9.09 o 
   0   4  15      114.23      108.19     10.14 o 
   1   4  15      567.38      612.62     27.79 o 
   2   4  15      425.20      438.28     19.88 o 
   3   4  15      160.62      177.19     13.03 o 
   4   4  15       73.61       72.68     11.78 o 
   5   4  15       40.72       41.08     13.26 o 
   6   4  15       30.42       28.75     12.58 o 
  -5   5  15        5.73        6.14     12.84 o 
  -4   5  15        1.03        8.21     12.21 o 
  -3   5  15        2.93       12.92      9.62 o 
  -2   5  15        8.93        5.80      8.34 o 
  -1   5  15       34.66       30.30      8.18 o 
   0   5  15       24.65       23.70      8.03 o 
   1   5  15      807.99      771.78     26.10 o 
   2   5  15      266.27      244.52     23.07 o 
   3   5  15       10.52       24.04      9.03 o 
   4   5  15       10.52       23.04     10.12 o 
   5   5  15       12.57       18.11     12.45 o 
   6   5  15      101.59       91.09     17.14 o 
  -5   6  15      197.63      164.81     31.66 o 
  -4   6  15      201.40      213.29     18.51 o 
  -3   6  15      216.07      274.57     19.17 o 
  -2   6  15      414.05      436.19     18.44 o 
  -1   6  15      648.69      638.53     19.22 o 
   0   6  15      519.12      542.12     25.65 o 
   1   6  15      308.92      301.64     13.97 o 
   2   6  15      138.43      113.38     10.56 o 
   3   6  15      428.28      419.48     20.02 o 
   4   6  15      513.45      481.71     21.24 o 
   5   6  15      444.31      476.18     25.65 o 
   6   6  15      369.32      369.62     30.11 o 
  -4   7  15      236.30      212.87     21.30 o 
  -3   7  15      568.12      583.69     36.62 o 
  -2   7  15      123.62      109.86     11.26 o 
  -1   7  15       66.35       53.81      9.51 o 
   0   7  15      297.88      304.41     17.82 o 
   1   7  15      102.96       86.33      9.87 o 
   2   7  15       48.68       31.36      8.18 o 
   3   7  15      219.91      181.58     15.26 o 
   4   7  15      229.74      200.76     16.41 o 
   5   7  15      151.58      146.29     18.66 o 
   6   7  15       70.47       52.49     16.26 o 
  -4   8  15        0.21       17.54     14.15 o 
  -3   8  15       13.31       13.07     11.16 o 
  -2   8  15      197.41      217.95     17.67 o 
  -1   8  15      119.84      135.03     15.01 o 
   0   8  15       32.81       41.10     11.53 o 
   1   8  15       10.44       16.66      7.95 o 
   2   8  15        7.32       13.99      7.76 o 
   3   8  15      141.95      172.34     15.21 o 
   4   8  15      199.83      183.87     16.17 o 
   5   8  15      186.50      216.38     21.13 o 
   6   8  15      109.79      130.16     19.66 o 
  -4   9  15      385.18      399.09     28.11 o 
  -3   9  15      227.36      211.44     22.21 o 
  -2   9  15      254.86      248.46     21.82 o 
  -1   9  15      686.93      646.58     25.03 o 
   0   9  15      760.21      720.44     25.64 o 
   1   9  15      495.20      498.44     25.12 o 
   2   9  15      620.79      567.08     32.50 o 
   3   9  15      339.41      332.81     23.01 o 
   4   9  15      132.65      131.53     14.93 o 
   5   9  15      242.45      272.65     22.75 o 
   6   9  15      193.35      218.39     22.33 o 
  -3  10  15      150.18      114.25     19.57 o 
  -2  10  15      147.93      108.43     17.97 o 
  -1  10  15      123.15      136.64     18.60 o 
   0  10  15      146.34      115.98     17.19 o 
   1  10  15      161.40      121.30     14.52 o 
   2  10  15       92.58       87.51     13.36 o 
   3  10  15       19.95        9.23     12.11 o 
   4  10  15        2.28       12.55     14.35 o 
   5  10  15        7.59        0.00     14.43 o 
   6  10  15        9.21        0.00     20.13 o 
  -3  11  15       46.50       94.29     24.38 o 
  -2  11  15       28.92       55.33     16.84 o 
  -1  11  15       33.89       48.92     15.26 o 
   0  11  15      185.22      208.92     21.00 o 
   1  11  15      318.36      314.30     34.28 o 
   2  11  15      191.76      195.27     19.85 o 
   3  11  15       62.90       72.23     15.49 o 
   4  11  15      111.21      122.67     21.24 o 
   5  11  15       94.37      110.52     21.73 o 
  -2  12  15      444.98      439.28     24.76 o 
  -1  12  15      310.39      338.06     21.66 o 
   0  12  15      208.41      212.94     18.51 o 
   1  12  15      134.23      132.66     18.39 o 
   2  12  15      285.35      282.37     22.68 o 
   3  12  15      277.81      254.44     22.39 o 
   4  12  15      263.43      246.49     37.66 o 
   5  12  15      242.74      217.61     26.85 o 
  -1  13  15       65.78       63.62     17.90 o 
   0  13  15       50.21       27.89     20.19 o 
   1  13  15        2.02        0.00     17.44 o 
   2  13  15       10.59       16.75     13.88 o 
   3  13  15       42.01       31.18     14.70 o 
   4  13  15       45.94       59.22     21.31 o 
   0  14  15       58.23       43.62     21.35 o 
   1  14  15       92.18       75.24     22.95 o 
   2  14  15      187.85      197.03     28.61 o 
   3  14  15      130.59      151.56     27.06 o 
  -2  -5  16       18.24        7.89     16.19 o 
  -1  -5  16        6.87       10.38     19.21 o 
   0  -5  16       21.57       45.68     17.15 o 
   1  -5  16        6.46        3.79     15.55 o 
  -3  -4  16      115.36      150.07     31.66 o 
  -2  -4  16      136.78      143.69     22.20 o 
  -1  -4  16      249.05      238.81     30.59 o 
   0  -4  16      223.15      215.81     23.35 o 
   1  -4  16      250.75      297.20     31.94 o 
   2  -4  16      254.68      285.59     26.71 o 
  -3  -3  16      101.38      111.46     26.34 o 
  -2  -3  16      181.38      187.09     22.90 o 
  -1  -3  16      306.70      291.23     30.67 o 
   0  -3  16      270.94      252.86     20.13 o 
   1  -3  16      121.36      137.11     20.02 o 
   2  -3  16      146.58      171.87     22.11 o 
   3  -3  16      156.74      164.79     19.30 o 
  -4  -2  16       14.81       25.78     24.03 o 
  -3  -2  16        6.47       11.96     20.12 o 
  -2  -2  16        1.46        2.88     14.01 o 
  -1  -2  16       92.86      109.63     15.95 o 
   0  -2  16       45.73       39.71     13.10 o 
   1  -2  16       25.53       37.49     16.27 o 
   2  -2  16       46.71       61.91     17.96 o 
   3  -2  16        4.71       19.43     15.95 o 
   4  -2  16        0.24        0.94     14.65 o 
  -4  -1  16      320.01      329.96     35.09 o 
  -3  -1  16      239.38      270.97     54.79 o 
  -2  -1  16      299.14      325.78     29.80 o 
  -1  -1  16      216.35      230.35     16.73 o 
   0  -1  16      489.49      487.60     31.43 o 
   1  -1  16      788.73      789.26     68.45 o 
   2  -1  16      511.15      511.07     29.66 o 
   3  -1  16      157.80      183.29     22.52 o 
   4  -1  16      200.88      200.21     28.05 o 
  -4   0  16      162.68      185.00     29.19 o 
  -3   0  16       74.70       66.19     22.28 o 
  -2   0  16      332.27      349.85     27.95 o 
  -1   0  16      172.01      159.32     15.13 o 
   0   0  16      255.83      241.86     22.35 o 
   1   0  16      218.59      222.75     18.46 o 
   2   0  16      116.04      126.04     18.90 o 
   3   0  16      337.05      285.46     43.37 o 
   4   0  16      297.90      317.71     54.55 o 
   5   0  16       67.92       50.67     17.24 o 
  -4   1  16        5.14       16.35     20.62 o 
  -3   1  16       14.81       16.22     18.60 o 
  -2   1  16       38.10       38.24     13.89 o 
  -1   1  16      297.63      264.84     21.17 o 
   0   1  16       69.54       91.43     13.03 o 
   1   1  16       11.64       12.66     11.17 o 
   2   1  16       75.71       84.58     14.52 o 
   3   1  16       37.12       34.08     16.38 o 
   4   1  16       96.12       82.63     22.81 o 
   5   1  16       49.83       51.38     19.57 o 
  -4   2  16       46.74       45.25     14.99 o 
  -3   2  16      489.06      523.52     37.22 o 
  -2   2  16      795.93      795.05     50.77 o 
  -1   2  16      394.71      403.44     19.79 o 
   0   2  16      775.03      857.41     31.86 o 
   1   2  16      683.63      684.15     43.83 o 
   2   2  16      538.21      515.83     36.51 o 
   3   2  16      590.77      667.21     31.96 o 
   4   2  16      427.86      463.70     34.82 o 
   5   2  16      214.27      233.05     29.48 o 
  -4   3  16      152.50      124.78     19.64 o 
  -3   3  16      142.78      118.07     13.49 o 
  -2   3  16      202.18      184.21     12.16 o 
  -1   3  16      611.51      588.89     29.51 o 
   0   3  16      902.41      921.92     47.84 o 
   1   3  16       32.27       28.11     11.45 o 
   2   3  16        2.53        0.00     10.17 o 
   3   3  16      170.89      208.60     21.42 o 
   4   3  16       39.96       46.82     11.12 o 
   5   3  16       54.13       23.09     11.58 o 
  -4   4  16        3.80        0.00     12.52 o 
  -3   4  16       70.35       61.33     12.61 o 
  -2   4  16        3.25        4.68      8.10 o 
  -1   4  16      194.82      200.78     13.00 o 
   0   4  16      286.35      275.02     13.98 o 
   1   4  16      290.51      284.82     18.76 o 
   2   4  16      247.56      219.64     13.97 o 
   3   4  16       54.21       57.29     10.05 o 
   4   4  16       76.09      101.80     14.68 o 
   5   4  16       47.57       52.90     14.17 o 
  -4   5  16      317.08      308.00     30.18 o 
  -3   5  16      629.77      636.85     31.60 o 
  -2   5  16      283.93      308.91     20.73 o 
  -1   5  16      337.78      343.13     15.60 o 
   0   5  16      534.35      535.59     30.71 o 
   1   5  16      346.84      335.79     19.76 o 
   2   5  16      483.75      474.38     32.55 o 
   3   5  16      489.67      535.81     27.36 o 
   4   5  16      393.00      436.60     23.76 o 
   5   5  16      330.69      354.78     28.22 o 
   6   5  16      183.02      189.16     21.21 o 
  -4   6  16      253.93      207.49     25.56 o 
  -3   6  16      437.16      422.09     29.66 o 
  -2   6  16      321.67      290.37     15.34 o 
  -1   6  16       48.71       35.52      8.96 o 
   0   6  16       11.34       14.44      8.01 o 
   1   6  16       26.07       26.69      8.51 o 
   2   6  16      149.11      141.56     12.87 o 
   3   6  16      224.82      207.63     17.37 o 
   4   6  16       99.28       67.72     14.94 o 
   5   6  16       79.19       78.19     16.35 o 
   6   6  16       19.33       21.92     14.41 o 
  -4   7  16       23.09       20.13     14.10 o 
  -3   7  16       18.11       30.41     14.48 o 
  -2   7  16       25.65       43.21     10.92 o 
  -1   7  16       62.41       51.90      9.90 o 
   0   7  16       21.11       17.85      8.35 o 
   1   7  16       98.60      116.08     11.26 o 
   2   7  16      197.98      206.60     13.55 o 
   3   7  16      301.16      320.88     24.61 o 
   4   7  16      276.90      315.53     22.47 o 
   5   7  16       75.59       73.27     16.26 o 
   6   7  16       65.59       76.05     17.24 o 
  -3   8  16      365.16      396.13     34.90 o 
  -2   8  16      335.50      301.95     22.74 o 
  -1   8  16      342.19      296.41     19.19 o 
   0   8  16      447.15      433.66     21.21 o 
   1   8  16      403.68      421.02     16.90 o 
   2   8  16      422.99      449.21     17.42 o 
   3   8  16      675.24      719.87     32.63 o 
   4   8  16      494.15      499.92     43.26 o 
   5   8  16      252.08      231.68     22.04 o 
  -3   9  16       69.73       63.57     16.35 o 
  -2   9  16       33.24       22.54     13.11 o 
  -1   9  16       95.97       79.11     16.15 o 
   0   9  16      254.04      247.45     29.03 o 
   1   9  16      179.91      178.89     20.32 o 
   2   9  16       74.94       58.82     14.50 o 
   3   9  16       14.08        9.31     14.26 o 
   4   9  16        8.85        7.54     12.57 o 
   5   9  16       10.55        6.29     13.35 o 
  -3  10  16       33.80       59.93     17.99 o 
  -2  10  16       54.79       61.89     16.78 o 
  -1  10  16       56.45       50.66     15.50 o 
   0  10  16       96.37      124.83     18.07 o 
   1  10  16      154.15      185.67     19.80 o 
   2  10  16      108.01      135.67     17.98 o 
   3  10  16      110.33      115.32     17.18 o 
   4  10  16       93.83       94.89     20.17 o 
   5  10  16      176.92      137.92     23.00 o 
  -2  11  16      180.97      180.28     22.30 o 
  -1  11  16      289.07      281.99     24.53 o 
   0  11  16      285.20      265.39     23.28 o 
   1  11  16      149.12      171.59     25.94 o 
   2  11  16      161.86      149.26     18.79 o 
   3  11  16      196.04      194.46     20.45 o 
   4  11  16      117.06      137.12     22.42 o 
   5  11  16      131.79      116.24     22.49 o 
  -1  12  16       47.40       40.68     16.00 o 
   0  12  16        9.88       21.34     14.00 o 
   1  12  16       40.51        8.55     14.87 o 
   2  12  16       13.88       12.74     13.67 o 
   3  12  16        3.16        6.01     13.41 o 
   4  12  16        7.17        3.66     15.41 o 
   0  13  16       95.49      108.04     19.23 o 
   1  13  16        4.16        0.00     13.33 o 
   2  13  16        1.72        4.56     13.65 o 
   3  13  16       80.17       84.86     18.12 o 
   0  -4  17      139.01      138.60     21.68 o 
  -2  -3  17        0.58        0.00     16.06 o 
  -1  -3  17        0.58        0.00     17.89 o 
   0  -3  17        1.13        0.00     14.14 o 
   1  -3  17       24.79       39.32     17.20 o 
   2  -3  17       45.42       43.01     18.37 o 
  -3  -2  17       73.00       88.73     26.64 o 
  -2  -2  17      145.42      143.29     32.50 o 
  -1  -2  17      352.43      353.25     31.38 o 
   0  -2  17      345.19      338.39     43.18 o 
   1  -2  17      179.45      181.68     22.72 o 
   2  -2  17      151.18      190.75     23.61 o 
   3  -2  17      251.72      267.71     26.95 o 
  -3  -1  17      172.82      188.33     29.78 o 
  -2  -1  17      110.92       87.13     19.52 o 
  -1  -1  17       49.43       57.49     15.03 o 
   0  -1  17       69.42       81.13     17.98 o 
   1  -1  17       88.59       64.81     17.26 o 
   2  -1  17      104.59      116.88     20.01 o 
   3  -1  17      138.41      166.95     36.17 o 
  -3   0  17       24.55       28.33     22.09 o 
  -2   0  17       19.83       26.66     16.50 o 
  -1   0  17        6.33        5.62     10.79 o 
   0   0  17        3.24        9.27     11.87 o 
   1   0  17      103.12      122.27     19.63 o 
   2   0  17      109.51      134.86     29.57 o 
   3   0  17       41.53       62.22     18.85 o 
   4   0  17       23.72       30.27     19.51 o 
  -3   1  17       68.91       63.11     23.35 o 
  -2   1  17      185.29      173.26     19.31 o 
  -1   1  17      264.24      240.74     18.78 o 
   0   1  17      218.24      209.12     21.42 o 
   1   1  17      377.52      425.55     27.75 o 
   2   1  17      393.25      368.10     31.36 o 
   3   1  17      264.19      290.03     26.26 o 
   4   1  17      227.37      216.81     29.62 o 
  -4   2  17       65.47       44.46     23.48 o 
  -3   2  17      177.93      178.44     29.02 o 
  -2   2  17      304.02      281.22     21.89 o 
  -1   2  17      106.02      106.19     14.28 o 
   0   2  17      109.78      136.94     14.90 o 
   1   2  17      243.08      204.83     19.87 o 
   2   2  17       40.19       34.73     15.98 o 
   3   2  17       33.55       15.16     15.58 o 
   4   2  17       41.43       37.60     20.36 o 
  -4   3  17        7.05        2.95     11.19 o 
  -3   3  17       10.75        3.28     10.21 o 
  -2   3  17      130.11      145.58     15.87 o 
  -1   3  17      202.09      219.39     19.42 o 
   0   3  17      175.89      190.61     20.64 o 
   1   3  17       15.64       22.65     12.19 o 
   2   3  17        0.79        0.00     13.34 o 
   3   3  17       39.20       33.91     15.99 o 
   4   3  17      166.65      174.46     27.15 o 
   5   3  17      106.48       91.11     24.55 o 
  -4   4  17      183.64      154.43     22.18 o 
  -3   4  17      228.53      217.43     18.21 o 
  -2   4  17      580.95      605.22     28.54 o 
  -1   4  17      424.74      409.99     19.81 o 
   0   4  17      599.83      571.65     23.69 o 
   1   4  17      306.11      294.92     25.90 o 
   2   4  17       27.14       30.05     10.26 o 
   3   4  17      166.47      168.22     20.53 o 
   4   4  17      248.44      248.00     18.62 o 
   5   4  17      177.34      181.58     18.21 o 
  -3   5  17      118.21      107.69     15.07 o 
  -2   5  17      103.07       77.92     11.27 o 
  -1   5  17       41.33       29.10      9.36 o 
   0   5  17       39.81       43.43      9.75 o 
   1   5  17       14.74       13.05      9.06 o 
   2   5  17        1.63        0.00      9.32 o 
   3   5  17      107.23      119.68     14.49 o 
   4   5  17       45.81       37.99     13.40 o 
   5   5  17        5.10        2.69     13.08 o 
  -3   6  17       88.27       86.47     17.74 o 
  -2   6  17      197.38      185.09     16.88 o 
  -1   6  17       98.94       94.49     12.48 o 
   0   6  17      134.46      138.00     12.52 o 
   1   6  17       62.83       71.06     11.66 o 
   2   6  17       95.99      108.68     14.32 o 
   3   6  17      175.09      189.94     17.10 o 
   4   6  17       84.40      111.44     17.46 o 
   5   6  17       55.27       67.01     16.35 o 
  -3   7  17      331.86      335.44     45.46 o 
  -2   7  17      273.55      279.38     19.64 o 
  -1   7  17       91.68       68.47     11.97 o 
   0   7  17      217.28      214.49     15.61 o 
   1   7  17      370.99      398.32     22.67 o 
   2   7  17      371.61      373.90     20.25 o 
   3   7  17      344.11      364.71     33.20 o 
   4   7  17      189.11      207.03     20.56 o 
   5   7  17      153.27      145.96     19.81 o 
  -3   8  17       41.61       27.45     14.67 o 
  -2   8  17       52.69       18.06     13.62 o 
  -1   8  17        3.04        0.00     11.23 o 
   0   8  17        8.02        8.04     12.06 o 
   1   8  17       83.85       90.38     13.47 o 
   2   8  17       45.25       33.46     11.03 o 
   3   8  17        1.21        8.42     12.60 o 
   4   8  17       10.78       15.19     13.85 o 
   5   8  17        2.55        7.52     13.66 o 
  -2   9  17       29.98       46.48     15.56 o 
  -1   9  17      100.93       79.16     19.23 o 
   0   9  17      293.63      291.48     22.76 o 
   1   9  17      314.96      309.10     37.46 o 
   2   9  17      250.07      235.61     24.42 o 
   3   9  17      232.97      207.42     46.67 o 
   4   9  17      166.88      131.65     21.53 o 
  -2  10  17      174.90      139.57     20.15 o 
  -1  10  17      190.64      155.08     20.01 o 
   0  10  17      447.45      463.46     27.10 o 
   1  10  17      349.70      387.09     25.06 o 
   2  10  17      201.49      208.00     21.02 o 
   3  10  17      215.28      164.47     23.17 o 
   4  10  17      150.87      129.86     22.58 o 
  -1  11  17        3.80       11.34     14.44 o 
   0  11  17        4.12        0.00     13.57 o 
   1  11  17        4.53       12.20     13.29 o 
   2  11  17        2.23        0.00     12.52 o 
   3  11  17        3.34       15.92     15.52 o 
   4  11  17       12.21       16.64     21.27 o 
   0  12  17       67.24       68.46     17.54 o 
   1  12  17      118.44      116.44     18.90 o 
   2  12  17      132.34      125.10     19.28 o 
   3  12  17      111.45      120.22     19.57 o 
   0  -2  18       34.31       14.02     16.56 o 
   1  -2  18       59.97       71.61     19.64 o 
  -2  -1  18        9.05       16.20     17.15 o 
  -1  -1  18       53.23       58.33     18.20 o 
   0  -1  18       34.79       39.97     17.38 o 
   1  -1  18       60.30       61.50     18.59 o 
   2  -1  18       58.41       72.37     19.89 o 
  -2   0  18      236.86      206.68     30.95 o 
  -1   0  18      238.41      205.55     21.14 o 
   0   0  18      272.16      232.68     24.62 o 
   1   0  18      252.74      276.66     44.39 o 
   2   0  18      188.09      185.79     27.60 o 
   3   0  18      204.49      241.69     51.38 o 
  -2   1  18       57.83       43.08     18.53 o 
  -1   1  18       64.22       55.09     15.16 o 
   0   1  18      146.70      124.33     20.70 o 
   1   1  18      103.78       92.13     19.21 o 
   2   1  18       57.45       36.18     17.35 o 
   3   1  18       15.06        0.00     16.28 o 
  -3   2  18       36.67       41.90     23.40 o 
  -2   2  18       43.42       55.84     16.31 o 
  -1   2  18       56.37       63.34     16.08 o 
   0   2  18       98.46       93.97     19.30 o 
   1   2  18      273.44      262.00     37.99 o 
   2   2  18      114.77      150.34     21.68 o 
   3   2  18       27.62       36.43     17.66 o 
  -3   3  18      172.67      190.23     29.85 o 
  -2   3  18      312.67      292.95     22.96 o 
  -1   3  18      453.88      493.54     28.59 o 
   0   3  18      346.74      394.91     24.01 o 
   1   3  18      454.07      526.45     37.07 o 
   2   3  18      356.58      356.87     53.98 o 
   3   3  18      154.39      133.34     21.70 o 
   4   3  18      150.37      169.09     28.37 o 
  -3   4  18       62.83       57.28     13.68 o 
  -2   4  18       36.89       35.92     10.44 o 
  -1   4  18        8.00        3.03     13.30 o 
   0   4  18        4.19       10.21     12.95 o 
   1   4  18       89.79       90.44     18.93 o 
   2   4  18      112.71       71.53     18.46 o 
   3   4  18       37.72       41.85     17.39 o 
   4   4  18       15.23        8.16     19.01 o 
  -3   5  18       53.40       51.67     13.83 o 
  -2   5  18      131.72      126.44     13.89 o 
  -1   5  18      115.90      110.41     13.24 o 
   0   5  18      111.78      126.23     13.46 o 
   1   5  18       92.60      100.68     27.67 o 
   2   5  18        1.22        0.00      9.83 o 
   3   5  18       48.65       40.68     12.18 o 
   4   5  18      258.26      274.16     26.55 o 
  -2   6  18      180.54      153.75     15.05 o 
  -1   6  18       83.89       73.25     12.33 o 
   0   6  18      119.42      118.15     13.70 o 
   1   6  18      279.51      263.87     17.96 o 
   2   6  18      187.31      167.91     16.44 o 
   3   6  18      302.94      319.28     28.21 o 
   4   6  18      215.82      238.20     21.34 o 
  -2   7  18        6.94       24.70     14.20 o 
  -1   7  18       43.22       29.37     11.24 o 
   0   7  18       55.66       42.42     11.52 o 
   1   7  18       30.38       34.86     11.17 o 
   2   7  18        2.03        0.00     10.70 o 
   3   7  18        0.49        0.00     11.81 o 
   4   7  18        0.46       10.92     13.97 o 
  -2   8  18       98.63      124.54     18.68 o 
  -1   8  18       25.40       20.06     13.59 o 
   0   8  18       44.36       30.13     14.47 o 
   1   8  18      157.16      134.90     15.78 o 
   2   8  18      166.60      164.69     18.70 o 
   3   8  18      235.39      228.95     24.02 o 
   4   8  18      117.36      107.11     18.02 o 
  -1   9  18      175.36      139.27     19.26 o 
   0   9  18      150.32      132.21     18.98 o 
   1   9  18      167.96      149.44     19.16 o 
   2   9  18      124.81       88.80     20.54 o 
   3   9  18      100.51       77.92     19.19 o 
  -1  10  18        0.58        0.00     13.32 o 
   0  10  18       20.56       28.34     14.73 o 
   1  10  18        8.52       26.81     14.35 o 
   2  10  18        4.76        1.95     13.53 o 
   3  10  18        0.10        1.80     14.89 o 
   0  11  18      199.80      161.83     23.07 o 
   1  11  18      216.65      204.63     21.92 o 
   2  11  18      104.40       90.52     19.61 o 
  -1   1  19       83.27       81.10     17.77 o 
   0   1  19       65.34       75.22     19.69 o 
   1   1  19      111.82      116.44     21.65 o 
  -1   2  19      105.75       82.83     17.64 o 
   0   2  19      151.08      164.84     25.70 o 
   1   2  19      102.59      105.52     21.36 o 
   2   2  19       81.89       74.95     20.16 o 
  -1   3  19        0.75        0.00     13.61 o 
   0   3  19        0.51       10.50     16.13 o 
   1   3  19       13.52       13.94     16.58 o 
   2   3  19        0.72       13.76     16.81 o 
  -1   4  19      151.29      157.23     19.46 o 
   0   4  19       94.33       92.94     17.55 o 
   1   4  19      114.84      143.58     22.36 o 
   2   4  19      163.21      192.09     24.39 o 
   3   4  19       78.90       83.70     20.49 o 
  -1   5  19      109.87      104.91     13.47 o 
   0   5  19      179.35      168.43     14.34 o 
   1   5  19      246.30      227.36     17.22 o 
   2   5  19      230.34      194.15     19.31 o 
   3   5  19       36.84       22.85     10.91 o 
  -1   6  19       11.15        4.11     10.76 o 
   0   6  19       19.08       18.94     11.08 o 
   1   6  19        7.88       14.59     11.61 o 
   2   6  19        9.83        7.11     11.38 o 
   3   6  19        6.30        2.37     12.00 o 
  -1   7  19       59.36       55.02     14.01 o 
   0   7  19       39.30       37.04     12.27 o 
   1   7  19      176.48      183.81     18.18 o 
   2   7  19      158.18      146.47     17.08 o 
   3   7  19      105.76       99.93     16.11 o 
   0   8  19      218.45      172.77     25.97 o 
   1   8  19      106.80       85.29     17.28 o 
   2   8  19       73.10       69.47     14.88 o 
   1   9  19        0.22        4.09     13.25 o 
   2   9  19        3.52        4.34     14.80 o 
                                                 
